# Supplementary material for: C-Reactive Protein and Hemogram Parameters for the Non-Sepsis Systemic Inflammatory Response Syndrome and Sepsis: What Do They Mean?
Source: PLoS One. 2016 Feb 10;11(2):e0148699. doi: 10.1371/journal.pone.0148699 (PMC4749228; doi:10.1371/journal.pone.0148699)
Supplement: S1 Text — (XLS) [file pone.0148699.s001.xls]

## Sheet: SEPSİS MARKERLARI
Age	Gender	Diagnosis	APACHE II	SOFA	CRP	WBCC	NeuC	LymC	EOC	NLCR	PLTC	MPV	Group	LOS-ICU	Mortality
46	E	M	16	0	0.18	12.22	10.53	0.98	50	10.7449	164	9.7	0	7	0
46	E	M	7	0	0.15	14.92	11.91	2.12	10	5.61792	241	9.4	0	1	0
33	K	M	32	10	39.19	0.6	0.2	0.005	0	40	14	8.9	1	54	1
76	E	M	25	4	17.81	14.82	13.49	2.8	20	4.81786	282	9	0	3	0
65	E	EC	14	0	27.55	8.18	7.15	0.41	40	17.439	152	11.6	0	2	0
80	E	M	15	1	2.12	15.4	12.59	1.28	20	9.83594	280	11	1	1	0
23	E	AC	14	0	0.02	10.48	8.66	1.22	40	7.09836	176	10	0	1	0
53	E	AC	10	3	9	19.16	16.28	0.62	0	26.2581	280	10.8	0	1	0
81	E	M	11	0	2.01	15.31	13.58	1.2	0	11.3167	177	10.9	0	1	0
59	K	M	21	0	4.65	8.95	7.97	0.62	0	12.8548	299	9.3	0	15	0
23	K	M	18	15	12.94	5.21	4.38	0.62	0	7.06452	52	0	1	2	1
47	E	EC	5	0	3.05	5.16	4.49	0.25	0	17.96	116	9	0	1	0
53	E	EC	7	6	16.02	5.03	4.52	0.33	30	13.697	24	12	1	1	0
20	E	M	32	4	18.68	7.51	5.32	0.75	0	7.09333	233	9.6	0	3	0
63	E	EC	8	0	6.4	8.18	6.76	0.94	80	7.19149	208	9.6	0	1	0
28	K	EC	3	0	0.82	12.04	10.81	0.67	0	16.1343	147	11.3	0	1	0
62	K	M	25	8	4.68	10.4	8.64	1.2	60	7.2	172	11.8	0	4	1
24	K	M	0	0	5.51	3.53	2.71	0.53	0	5.11321	214	11.1	0	1	0
83	K	EC	9	0	3.12	13.98	12.31	0.79	120	15.5823	180	10.5	0	3	0
23	K	M	7	0	0.03	7.27	4.14	2.34	40	1.76923	237	9.3	0	1	0
64	E	M	18	8	24.56	4.96	4.24	0.4	0	10.6	47	11.6	1	10	0
75	K	M	16	4	0.33	12.55	8.71	2.23	50	3.90583	364	8.9	0	3	0
25	E	M	20	1	0.31	21.36	17.57	1.38	0	12.7319	311	9	0	13	0
77	K	M	28	14	7.47	20.03	18.02	1.27	10	14.189	60	10.9	0	1	1
76	K	M	16	3	5.6	3.66	3.06	0.46	20	6.65217	98	10.1	0	3	0
46	E	M	18	9	0.32	16.03	13.55	1.07	50	12.6636	314	9	0	1	1
52	K	M	9	0	0.61	13.09	10.48	1.95	50	5.37436	232	10.6	0	1	0
47	E	M	9	3	9.85	7.28	4.36	2.39	20	1.82427	245	10.2	0	1	0
58	K	M	15	9	27.57	8.65	5.71	0.7	30	8.15714	82	0	1	2	1
79	E	M	8	2	2.48	9.6	7.94	0.99	40	8.0202	299	9.9	0	2	0
82	E	M	11	6	14.33	10.15	8.6	0.86	10	10	168	11.3	1	2	0
83	E	AC	8	4	11.91	12.6	9.91	0.72	0	13.7639	98	9.2	0	1	0
54	E	M	39	7	14.65	12.27	10.68	0.37	0	28.8649	315	10.9	1	16	1
52	K	M	14	7	39.18	16.02	15.1	0.46	40	32.8261	268	10.2	1	84	1
65	E	M	16	4	24.36	15.22	13.07	1.09	90	11.9908	280	9.4	0	3	0
84	K	EC	13	2	10.54	11.67	9.22	0.92	10	10.0217	163	10.9	0	2	0
39	K	M	24	1	1.06	4	2.68	0.94	80	2.85106	309	9.7	0	5	0
39	K	AC	7	0	5.28	11.61	10.09	0.55	10	18.3455	168	9.8	0	1	0
58	E	EC	12	6	5.23	8.19	6.61	0.58	0	11.3966	105	10.9	0	1	0
33	K	EC	21	6	8.19	13.68	12.39	0.48	0	25.8125	52	12.1	0	5	0
58	K	M	21	3	19.29	21.11	17.41	2.03	20	8.57635	414	9.1	1	3	0
85	E	M	32	10	47.46	35.98	34.17	0.51	90	67	152	11	1	9	1
65	E	M	24	6	11.08	9.36	6.97	1.07	20	6.51402	222	8.9	1	46	0
49	E	EC	11	2	18.96	6.98	5.21	1.15	20	4.53043	142	9.5	0	1	0
68	K	M	25	1	20.62	20.72	18.81	0.76	0	24.75	277	9.1	1	5	0
66	K	EC	12	1	8.54	15.83	12.87	2.05	60	6.27805	239	9.4	0	1	0
39	E	EC	5	0	4.42	12.04	9.61	1.28	0	7.50781	172	10.7	0	1	0
84	K	M	18	0	6.08	12.12	7.98	3.17	40	2.51735	269	10	0	1	0
86	K	EC	16	1	7.68	16.08	14.84	0.61	10	24.3279	201	11.7	0	1	0
67	E	M	24	4	9.66	7.27	5.18	0.99	50	5.23232	321	8.9	1	5	0
48	K	M	8	2	2	8.28	7.19	0.9	50	7.98889	195	10.3	0	2	0
51	E	EC	8	0	6.58	16.23	14.09	0.74	0	19.0405	188	9.8	0	1	0
50	E	M	14	1	1.9	17.48	14.05	1.41	10	9.96454	289	10.2	0	4	0
56	K	M	33	15	22.67	3.76	2.73	0.67	30	4.07463	11	7.6	1	1	1
66	K	M	25	8	39.19	51.08	50.5	0.12	20	420.833	221	9.2	1	4	1
80	K	M	21	5	20.43	15.18	13.11	1.16	0	11.3017	434	9.4	1	37	0
77	K	EC	6	2	17.13	13.35	11.75	0.71	0	16.5493	138	10.1	0	1	0
78	E	M	23	2	4.26	7.56	6.26	0.48	20	13.0417	230	8.5	0	2	0
47	K	M	10	1	3.95	17.6	16.79	2.76	0	6.08333	274	9.4	0	3	0
43	E	M	7	0	0.29	17.86	15.03	1.03	10	14.5922	166	11	0	5	0
35	K	M	14	3	7.93	28.9	24.96	1.36	100	18.3529	200	11.9	0	45	0
58	E	M	33	11	7.6	19.56	17.5	1.22	60	14.3443	188	10.1	0	1	1
58	E	M	10	2	1.93	10.5	9.78	0.62	0	15.7742	130	11	0	11	0
35	E	EC	23	2	13.08	14.65	11.85	1.5	10	7.9	257	8.7	0	2	0
35	E	AC	3	0	7.38	7.7	5.97	0.94	20	6.35106	254	7.9	0	1	0
86	E	AC	17	2	4.97	10.64	9.73	0.78	0	12.4744	133	11.8	0	1	0
70	K	EC	9	3	3.41	7.97	6.24	1.13	20	5.52212	93	11.7	0	1	0
46	E	EC	4	2	10.1	12.82	12.36	1.92	10	6.4375	146	11.2	0	1	0
75	K	EC	8	1	2.24	12.25	10.86	0.82	20	13.2439	313	9.8	0	1	0
67	E	EC	8	0	9.32	12.41	10.84	0.72	100	15.0556	246	8.5	0	3	0
67	E	EC	9	0	9	10.66	8.22	1.31	30	6.27481	344	8.2	0	1	0
34	E	M	3	0	0.82	15.09	13.74	0.85	0	16.1647	215	8.8	0	1	0
59	E	EC	5	1	12.83	23.7	19.46	1.97	0	9.87817	179	9.9	0	1	0
59	E	M	15	2	26.72	22.11	18.83	1.86	0	10.1237	147	10.3	1	2	0
69	E	EC	13	1	11.58	13.51	11.91	0.75	10	15.88	273	9.3	0	2	0
30	K	AC	9	3	2.68	16.8	15.32	0.88	0	17.4091	46	11.5	0	1	0
68	E	EC	8	1	11.46	9.5	7.95	0.99	0	8.0303	169	9.4	0	1	0
72	E	M	15	2	5.2	6.85	6.2	0.39	10	15.8974	232	8.6	1	3	0
68	K	EC	25	3	12.24	12.87	11.33	0.71	120	15.9577	197	11.4	0	1	0
59	E	M	25	7	24.04	3.55	3.18	0.18	20	17.6667	45	10.4	1	5	1
78	E	AC	8	5	0.17	4.51	3.75	0.65	0	5.76923	109	13.5	0	3	0
52	E	EC	11	0	7.62	10.69	8.2	1.2	0	6.83333	235	10.1	0	1	0
75	E	EC	10	0	1.48	11.52	9.65	1	0	9.65	196	10.8	0	1	0
48	K	EC	5	0	4.64	15.58	13.34	0.95	0	14.0421	224	10.7	0	1	0
39	K	M	14	7	13.63	19.37	16.58	1.33	40	12.4662	189	9.3	1	26	0
83	K	EC	12	2	2.16	8.94	7.93	0.53	50	14.9623	63	12.3	0	1	0
76	K	M	15	2	0.5	9.42	7.97	0.7	20	11.3857	170	10.1	0	2	0
63	K	M	24	13	9.57	9.66	7.41	1.07	0	6.92523	337	9.8	1	1	1
85	K	M	14	2	0.82	7.42	5.87	1	30	5.87	225	10.9	1	16	0
56	K	EC	8	1	3.83	6.43	5.66	0.23	10	24.6087	170	9.6	0	1	0
30	E	M	13	8	15.92	6.19	4.04	0.57	40	7.08772	27	0	1	3	0
79	K	M	18	10	9.22	7.66	7.29	0.22	10	33.1364	170	11.1	1	2	1
79	K	M	19	4	5.2	15.54	13.11	1	20	13.11	200	12.7	0	1	0
60	K	M	5	2	0.8	12.38	9.07	2.17	80	4.17972	350	10.1	0	1	0
58	E	EC	6	0	6.24	12.75	10.12	1.46	10	6.93151	157	10	0	1	0
80	K	AC	10	3	11.33	6.24	4.93	0.69	30	7.14493	147	11	0	2	0
80	K	AC	9	1	9.72	8.1	6.86	0.47	130	14.5957	201	10	0	4	0
69	K	M	20	3	22.21	9.1	8.34	0.36	0	23.1667	207	11.4	0	1	0
50	E	M	10	1	24.5	12.93	9.77	1.05	40	9.30476	296	9.9	1	1	0
50	E	M	12	1	0.42	17.27	16.13	1.05	0	15.3619	292	9.4	0	9	0
65	K	EC	10	0	8.53	9.7	7.71	1.21	80	6.3719	236	8.5	0	2	0
80	K	M	10	0	0.89	5.5	4.76	0.67	80	7.10448	224	9.9	0	1	0
53	E	EC	0	0	2.55	13.69	12.92	0.46	0	28.087	267	9.6	0	1	0
68	E	EC	8	0	3.33	7.3	6.19	0.61	10	10.1475	165	10.3	0	1	0
71	K	M	13	0	0.13	20.65	19.11	1.17	0	16.3333	216	10.2	0	3	0
39	K	M	5	10	6.74	10.01	4.13	4.75	20	0.869474	38	0	1	2	1
74	E	M	15	9	31.47	45.59	40.56	0.95	20	42.6947	250	10.3	1	4	0
98	E	EC	10	2	5.89	3.26	2.53	0.32	20	7.90625	299	9.6	0	1	0
98	E	EC	10	3	24.83	11.97	11.37	0.42	60	27.0714	210	9.7	0	2	0
46	K	EC	4	1	12.16	11.53	9.42	1.15	0	8.1913	213	10.4	0	1	0
53	K	EC	8	0	3.96	13.81	11.88	0.96	80	12.375	173	10.3	0	1	0
59	E	EC	8	1	0.92	6.29	4.76	0.95	60	5.01053	126	10.4	0	1	0
92	E	M	17	3	7.03	11.37	10.18	0.37	0	27.5135	281	10	1	7	0
59	E	M	29	3	9.16	10.11	7.53	0.71	0	10.6056	216	10.4	1	3	0
59	E	M	19	3	26.03	12.02	9.88	0.83	30	11.9036	188	8.8	1	4	0
59	E	M	10	3	12.33	11	8.65	1.43	20	6.04895	411	9.6	1	8	0
88	E	EC	16	6	8.22	10.41	8.7	1	30	8.7	82	10.9	0	2	0
82	K	EC	14	4	8.62	15.72	13.5	1.11	0	12.1622	283	9.2	0	1	0
83	E	M	12	2	22.88	12.9	11.79	0.34	0	34.6765	173	10.4	1	13	0
44	K	EC	6	2	52.05	12.44	10.94	0.97	60	11.2784	286	10.7	0	1	0
59	K	EC	8	9	1.68	16.68	15.63	2.43	10	6.4321	42	0	0	1	0
56	E	EC	4	0	0.57	13.28	11.79	1.93	10	6.10881	241	9.6	0	1	0
75	E	M	19	4	4.62	4.87	4.22	0.45	0	9.37778	158	11.8	1	7	0
75	E	M	18	4	0.23	10.12	8.91	0.29	0	30.7241	120	11.8	1	3	0
62	E	EC	9	1	2.39	8.44	7.4	0.53	0	13.9623	191	9	0	1	0
73	E	M	29	9	16.24	5.93	4.98	0.41	10	12.1463	282	9.1	1	1	1
84	E	EC	12	5	9.94	6.93	5.62	0.67	90	8.38806	87	10.2	0	2	0
58	E	M	4	3	0.19	11.84	9.33	2.4	0	3.8875	247	9.4	1	3	0
97	K	M	13	3	16.08	8.17	6.06	1.54	60	3.93506	120	11.1	0	4	0
47	K	M	4	1	0.14	9.16	8.11	0.6	50	13.5167	315	9.5	1	8	0
64	K	EC	6	0	7.61	9.82	8.17	0.87	0	9.3908	224	8.8	0	1	0
78	K	EC	10	1	2.4	5.88	4.48	0.82	20	5.46341	200	9.2	0	2	0
68	E	M	11	7	8.77	3.1	2.05	0.42	80	4.88095	64	9.2	1	20	1
82	K	M	16	3	2.81	14.39	11.85	1.53	10	7.7451	310	11.4	0	1	0
51	E	EC	5	0	5.45	10.57	8.65	1.14	30	7.58772	318	8.9	0	1	0
85	E	M	11	3	6.48	8.04	7.25	0.49	10	14.7959	267	8.5	1	5	0
78	K	EC	15	3	7.08	18.42	17.19	4.22	40	4.07346	144	11.1	0	1	0
78	E	AC	9	2	13.58	6.84	6.01	0.44	100	13.6591	220	9.3	0	3	0
30	K	M	0	0	0.6	13.53	10.9	1.95	40	5.58974	308	9.1	0	1	0
63	E	EC	5	0	4.92	6.53	5.49	0.46	10	11.9348	184	9	0	1	0
63	E	EC	4	2	6.03	8.39	7.81	0.34	0	22.9706	122	9.4	0	1	0
18	E	EC	0	1	3.7	10.72	7.62	1.85	50	4.11892	154	9.6	0	1	0
59	E	M	22	3	4.15	10.78	8.75	1.03	10	8.49515	337	11.3	0	1	0
80	K	EC	6	0	2.62	9.78	7.15	1.68	80	4.25595	267	10.3	0	1	0
43	K	EC	7	3	2.62	14.62	12.44	0.96	10	12.9583	95	10.2	0	3	0
51	E	M	27	12	0.63	10.14	9.24	0.38	0	24.3158	57	11.1	1	6	1
18	E	M	9	5	0.08	11.46	9.82	1.1	20	8.92727	286	9.8	0	2	0
29	K	M	11	10	24.41	3.78	3.1	0.31	20	10	53	12.1	1	5	0
23	E	AC	12	2	2.99	5.56	4.74	0.21	10	22.5714	85	11	0	1	0
30	E	M	16	2	4.62	6.77	6.21	0.23	0	27	83	9.5	0	8	0
63	E	EC	13	0	6.34	13.72	10.85	1.41	20	7.69504	429	9.6	0	1	0
73	E	M	22	3	30.68	6.32	4.89	0.74	30	6.60811	214	10.4	0	45	1
27	E	M	1	0	3.34	14.71	11.37	1.72	10	6.61047	210	9.9	0	1	0
59	E	EC	8	0	2.67	11.14	8.79	1.3	100	6.76154	208	9.8	0	1	0
70	E	M	31	12	13.08	14.83	11.88	1.03	20	11.534	52	11	1	32	1
80	E	EC	8	0	4.82	9.39	7.73	1.04	20	7.43269	152	9.2	0	1	0
22	E	EC	0	0	0.33	14.83	12.24	1.37	10	8.93431	201	9.5	0	1	0
23	E	M	15	2	4.77	6.36	3.55	1.74	40	2.04023	172	9.5	0	5	0
50	E	EC	5	1	12.02	8.19	6.65	1.03	0	6.45631	130	9.6	0	1	0
50	E		5	1	6.53	11.58	9.87	0.9	0	10.9667	191	9.6	0	1	0
78	K	M	26	16	13.52	10.65	7.83	2.45	10	3.19592	26	0	1	1	1
85	K	EC	25	3	20.45	13.07	10.76	1.4	20	7.68571	127	10.6	0	4	0
50	K	M	4	0	4.43	12.57	11.83	0.53	10	22.3208	243	10	1	2	0
49	E	M	10	0	0.82	11.65	10.33	0.65	10	15.8923	194	8.6	0	1	0
58	E	EC	6	0	3.67	9.48	8.35	0.32	0	26.0938	229	10.1	0	1	0
50	E	M	6	2	0.77	12.72	11.44	1.03	0	11.1068	241	11.9	1	21	1
40	E	AC	11	4	2.03	6.86	6.01	0.62	80	9.69355	195	9.9	0	8	0
42	E	M	4	2	0.1	9.33	8.4	0.89	0	9.4382	261	10.7	0	3	0
23	K	M	3	1	1.2	9.4	8.46	0.89	80	9.50562	436	9.6	0	1	0
22	E	AC	9	2	18.92	11.48	9.46	1.08	0	8.75926	137	10	0	3	0
67	K	EC	9	2	11.87	5.92	3.92	1.13	10	3.46903	169	11.7	0	1	0
77	K	EC	11	2	4.27	7.81	6.01	1.13	20	5.31858	262	10.1	0	1	0
37	E	M	3	2	5.9	7.68	6.24	0.74	0	8.43243	147	12.5	0	1	0
63	E	EC	5	1	2.4	9.45	7.49	1.15	50	6.51304	192	9.4	0	1	0
53	E	M	4	2	0.57	11.62	9.64	1.46	0	6.60274	162	10.1	0	3	0
64	E	EC	5	1	8.95	13.17	10.68	1.22	10	8.7541	224	8.9	0	1	0
69	K	M	17	7	12.61	22	20.91	0.61	0	34.2787	191	9.5	1	3	0
69	K	M	22	4	5.47	13.74	12.73	0.58	10	21.9483	86	10.8	0	1	0
85	E	EC	6	0	7.38	7.49	5.72	1.04	10	5.5	183	9.3	0	1	0
76	E	M	15	2	0.55	7.49	5.02	2.05	60	2.44878	190	11.1	0	2	0
64	E	EC	10	1	4.42	10.63	8.79	0.92	10	9.55435	175	10.4	0	1	0
59	E	M	14	3	13.24	2.41	1.55	0.2	0	7.75	68	8.8	1	6	1
72	E	EC	5	2	7.43	12.59	11.58	0.81	0	14.2963	150	10.1	0	2	0
19	E	M	30	12	0.02	12.1	8.88	2.21	70	4.0181	39	9.8	0	1	1
74	E	M	7	5	3.59	15.45	14.24	0.51	0	27.9216	51	0	0	5	0
22	E	M	14	2	22.83	13.32	7.91	3.07	40	2.57655	342	10.3	0	1	0
18	K	M	2	0	1.5	9.81	7.49	1.55	40	4.83226	229	10.6	0	1	0
57	E	EC	3	0	17.99	11.98	9.89	1.11	10	8.90991	313	9.5	1	4	0
68	E	M	32	7	26.44	27.82	26.76	0.24	0	111.5	382	9.9	1	6	1
78	K	M	22	2	1.96	18.02	13.3	3.37	0	3.94659	357	10.7	1	3	0
61	E	M	15	1	6.17	26.91	24.46	1.89	0	12.9418	278	8.8	0	2	0
71	K	AC	11	0	10.67	4.83	2.75	0.98	20	2.80612	196	9.7	1	2	0
59	K	M	13	0	0.71	14.95	10.38	2.816	60	3.68608	521	9.6	0	3	0
22	E	M	6	0	4.79	21.06	18.46	1.25	10	14.768	189	10.4	0	4	0
73	E	EC	9	0	5.2	9.05	6.92	1.03	0	6.71845	127	10	0	3	0
47	E	EC	8	0	4.25	5.58	3.85	1.1	10	3.5	175	10.7	0	1	0
54	E	EC	7	0	5.74	15.44	13.41	1.14	120	11.7632	186	10.8	0	1	0
69	E	M	8	5	10.39	8.74	7.21	0.49	60	14.7143	85	9.3	0	13	0
64	E	M	9	2	50.1	23.07	20.2	1.41	10	14.3262	357	9.1	1	5	0
18	E	M	18	6	9.32	26.27	21.37	0.95	0	22.4947	320	10.1	1	13	0
51	K	EC	3	1	1.17	8.29	6.23	1.54	50	4.04545	223	10.7	0	1	0
37	E	M	47	12	0.11	5.32	3.79	1.37	20	2.76642	115	9.1	0	1	1
77	E	M	6	1	0.06	11.57	9.07	1.79	50	5.06704	244	10.6	0	1	0
36	K	AC	2	2	5.57	7.14	4.84	1.9	30	2.54737	224	10.5	1	3	0
62	E	EC	5	1	4.36	7.93	6.01	1.03	10	5.83495	179	8.7	0	1	0
71	E	EC	7	1	12.63	9.78	7.5	1.2	0	6.25	174	12	0	1	0
70	E	EC	8	1	6.92	6.26	4.24	1.44	0	2.94444	153	10	0	1	0
65	E	EC	10	1	5.16	10.8	7.98	2.08	10	3.83654	207	10.5	0	1	0
30	K	EC	3	0	4.02	10.85	9.9	1.94	60	5.10309	209	9.5	0	1	0
52	K	EC	18	1	7.02	8.03	6.92	0.55	20	12.5818	182	10.7	0	1	0
53	E	EC	7	0	5.66	15.24	13.69	0.63	0	21.7302	222	10	0	1	0
55	E	EC	8	0	11.11	13.72	11.05	1.41	50	7.83688	321	10	0	1	0
27	K	M	16	2	2.5	16.9	14.56	1.42	60	10.2535	322	8.6	1	1	0
79	E	EC	10	2	3.64	10.63	8.29	1.33	0	6.23308	168	11.5	0	1	0
82	E	EC	8	0	14.04	11.04	8.68	1.21	20	7.17355	169	10.5	0	1	0
46	K	EC	5	2	5.89	7.03	5.69	0.95	10	5.98947	137	9.9	0	1	0
50	E	M	10	3	12.25	13.06	10.64	1.1	0	9.67273	105	10.2	0	3	0
27	K	EC	7	0	1.3	13.83	11.03	1.12	180	9.84821	264	9.3	0	1	0
81	K	EC	10	0	9.91	13.94	12.4	0.82	0	15.122	363	8.9	0	1	0
37	K	M	5	2	5.78	9.68	8.87	0.65	0	13.6462	293	9.4	0	1	0
37	E	EC	2	0	12.57	10.61	8.1	1.4	70	5.78571	204	9.8	0	1	0
90	K	EC	10	1	8.4	18.93	15.11	2.53	0	5.97233	124	9.8	0	2	0
82	K	M	26	5	0.24	3.34	1.99	0.97	60	2.05155	48	10.4	0	2	0
74	K	M	23	4	17.8	19.79	15.65	2.3	60	6.80435	400	9.7	1	4	0
36	K	M	3	1	22.87	10.54	7.83	1.24	20	6.31452	221	10.5	1	11	0
81	K	M	14	1	0.05	3.1	1.54	0.84	0	1.83333	168	10	0	1	0
59	K	M	15	1	3.94	5.9	5.11	0.45	40	11.3556	429	8.8	1	1	0
83	K	EC	11	0	10.44	13.49	11.88	0.6	0	19.8	201	9	0	2	0
83	K	M	11	1	3.91	12.78	10.67	0.63	70	16.9365	374	8.3	0	7	1
42	K	EC	1	1	1.89	7.94	6.72	0.79	90	8.50633	176	9.8	0	1	0
41	K	EC	5	0	18.61	2.49	1.75	0.56	30	3.125	176	10.1	0	1	0
58	E	M	8	2	10.04	13.63	13.04	0.47	0	27.7447	240	9.6	1	16	0
69	K	EC	10	1	16.8	23.71	22.28	0.58	0	38.4138	174	11.2	1	1	0
50	K	M	19	7	34.15	12.43	10.08	1.26	0	8	164	10.2	1	22	0
50	K	M	6	5	11	6.71	4.91	0.76	0	6.46053	26	10.9	1	1	0
50	K	M	15	8	15.62	16	14.68	0.68	0	21.5882	18	0	1	5	1
89	E	M	14	6	8.18	13.87	12.25	0.75	90	16.3333	40	10.6	1	5	0
75	K	M	25	5	28.13	8.11	6.72	0.21	90	32	131	10	1	1	0
69	K	M	7	0	37.36	13.24	10.37	1.7	20	6.1	206	10.8	1	3	0
80	K	M	20	5	18.08	8.72	5.08	2.17	30	2.34101	251	10.6	0	5	0
52	K	EC	5	1	4.76	8.77	7.29	0.73	0	9.9863	142	9.6	0	2	0
74	E	M	18	6	28.88	22.95	19.53	1.39	70	14.0504	255	10.1	0	3	1
73	K	M	22	7	10.39	15.64	12.22	1.25	0	9.776	174	10.5	1	4	0
70	K	M	7	7	0.76	5.09	3.24	1.11	50	2.91892	103	12.1	0	5	0
62	E	EC	8	0	3.27	11.29	10.28	0.53	0	19.3962	230	9.2	0	1	0
98	K	M	34	4	5.08	11.61	9.6	0.92	10	10.4348	216	11.7	1	25	1
33	E	M	9	3	26.6	14.58	11.35	1.81	90	6.27072	273	9.5	0	3	0
73	E	EC	11	4	3.52	12.9	11.41	0.73	0	15.6301	148	11	0	2	0
39	K	M	15	10	50.53	2.79	2.52	0.21	30	12	112	11.4	1	11	0
80	E	AC	12	5	7.98	11.27	9.41	0.88	0	10.6932	137	10.3	0	1	0
80	E	M	17	7	28.39	5.35	4.14	0.34	70	12.1765	183	11.3	1	9	0
66	E	M	10	4	28.16	10.44	8.95	0.78	90	11.4744	264	9	1	16	0
58	E	M	7	1	2.8	10.88	8.49	1.66	60	5.11446	343	8.8	0	3	0
69	K	EC	18	0	8.2	9.86	8.35	0.98	20	8.52041	257	9.5	0	1	0
50	E	EC	5	1	6.75	16.49	14.93	0.58	0	25.7414	157	9.9	0	1	0
64	K	EC	7	0	23.93	9.81	7.93	1.03	90	7.69903	232	10.8	0	1	0
56	E	EC	3	1	12.48	14.42	10.88	2.27	40	4.79295	221	9.6	0	1	0
40	E	EC	3	0	1.69	10.64	9.03	0.74	0	12.2027	237	9.9	0	1	0
57	E	EC	7	1	2.82	9.39	6.4	1.95	70	3.28205	341	8.9	0	1	0
64	K	EC	8	0	2.31	12.25	9.87	1.18	30	8.36441	204	11.5	0	1	0
72	E	EC	7	0	12.91	17.84	14.79	1.08	10	13.6944	228	11.3	0	1	0
72	E	AC	19	10	5.58	8.72	5.8	1.2	30	4.83333	256	11	1	10	0
65	K	M	18	5	29.76	5.21	4.9	0.15	50	32.6667	454	9.3	1	1	0
34	K	EC	3	1	0.66	18.87	12.26	5.29	10	2.31758	214	10.4	0	1	0
20	K	AC	5	1	0.15	26.78	25.95	3.3	0	7.86364	193	11.1	0	4	0
81	K	M	21	1	1.95	13.15	10.32	1.99	60	5.18593	234	10.1	0	1	0
57	K	EC	16	4	16.89	12.3	2.1	0.35	90	6	122	11.2	0	4	0
69	K	M	28	6	2.79	10.79	9.14	0.91	10	10.044	92	11	0	1	0
84	E	M	17	4	3.82	8.2	6.49	0.73	50	8.89041	109	11.4	1	96	1
87	K	M	27	6	0.49	8.8	7.08	0.78	0	9.07692	209	9.7	1	2	0
51	K	EC	7	1	13.99	14.95	13.76	0.8	20	17.2	460	9.3	0	1	0
82	K	M	10	5	0.23	1.88	1.07	0.62	20	1.72581	37	0	0	2	0
42	K	M	17	10	18.88	5.03	4.43	0.27	50	16.4074	63	0	1	5	1
52	E	EC	9	0	0.32	15.44	13.42	0.82	0	16.3659	206	11.9	0	1	0
45	K	AC	10	3	14.51	12.02	9.63	1.24	60	7.76613	203	10	0	3	0
85	E	M	11	2	16.14	12.55	9.54	1.23	80	7.7561	329	8.8	1	7	0
71	K	EC	13	0	11.5	8.83	7.34	0.8	0	9.175	216	10.3	0	1	0
82	K	M	20	5	7.03	23.39	21.15	0.73	0	28.9726	120	11.7	1	1	0
82	K	M	12	4	0.74	14.56	12.32	1.4	70	8.8	189	10.7	0	1	0
87	K	M	15	4	1.7	9	7.66	0.74	20	10.3514	164	10.1	0	2	0
91	K	M	18	4	4.69	2.31	2.11	0.13	20	16.2308	145	9.2	1	1	0
34	K	AC	6	3	6.63	11.66	9.88	0.63	50	15.6825	48	10.4	0	1	0
44	E	M	12	2	3.55	10.73	8.43	1.06	0	7.95283	175	10.7	1	4	0
63	E	EC	6	1	8.97	6.43	5.41	0.44	0	12.2955	306	9	0	4	0
43	E	M	7	4	2.66	10	9.11	0.63	0	14.4603	150	11.1	1	17	0
56	E	M	20	3	13.89	23.52	19.93	1.63	20	12.227	151	13.3	1	12	0
56	E	M	20	10	6.65	14.89	13.61	0.59	0	23.0678	143	11.6	1	4	0
56	E	AC	20	5	8.26	12.46	11.11	0.5	70	22.22	483	9.5	0	4	0
56	E	M	11	2	9.46	9.01	7.59	0.71	130	10.6901	264	11.5	0	1	0
56	E	AC	23	3	7.8	19.93	17.86	1.07	10	16.6916	295	11.7	0	2	0
41	E	M	21	7	5.36	22.21	19.62	1.55	0	12.6581	268	12	1	4	1
36	E	M	9	3	0.02	11.22	9.25	1.17	30	7.90598	123	10.1	1	2	0
41	E	EC	3	1	2.37	9.21	7.74	0.76	0	10.1842	218	9.8	0	1	0
40	E	M	19	7	0.76	27.96	25.16	1.13	0	22.2655	386	9.3	1	6	1
19	K	M	7	4	2.68	7.18	5.45	0.65	0	8.38462	99	11.5	0	1	0
78	K	EC	13	6	5.97	8.79	7.24	1.07	110	6.76636	80	10.9	0	9	0
64	E	M	18	6	4.04	4.26	3.38	0.5	30	6.76	90	10.4	1	11	0
37	K	EC	4	1	2.82	9.78	8.77	0.53	0	16.5472	125	13.7	0	1	0
39	E	M	21	4	31.39	8.85	7.6	0.75	0	10.1333	214	9.7	0	3	0
77	E	EC	14	0	10.78	10.41	8.3	1.19	60	6.97479	234	10	0	1	0
28	K	EC	6	6	5.17	5.84	5.55	0.52	0	10.6731	79	12.4	0	1	0
66	K	EC	14	2	7.66	17.57	14.66	1.28	10	11.4531	134	10.7	0	1	0
62	E	EC	12	4	1.35	10.24	9.86	1.6	0	6.1625	197	10.5	0	1	0
82	E	EC	19	2	8.4	12.19	9.8	1.45	60	6.75862	191	11.7	0	3	0
30	E	M	5	0	0.24	14.78	12.78	1.65	50	7.74545	191	11.5	0	1	0
38	E	M	9	4	5.6	7.48	6.63	0.42	0	15.7857	177	9.6	1	14	0
46	E	EC	5	0	1.44	7.29	5.79	1.01	20	5.73267	238	10.2	0	1	0
83	K	EC	14	1	5.16	8.87	7.31	0.95	0	7.69474	152	11.3	0	1	0
44	E	EC	4	0	7.8	15.48	12.11	1.8	50	6.72778	263	10.2	0	1	0
84	E	EC	14	1	7.08	11.23	9.46	0.86	10	11	151	9.7	0	1	0
44	E	EC	7	0	4.08	19.48	16.94	1.17	10	14.4786	190	11.3	0	1	0
64	E	EC	7	1	7.83	8.88	6.97	1.06	0	6.57547	213	9.9	0	1	0
40	E	EC	5	2	1.53	17.69	16.1	0.79	10	20.3797	222	10.7	0	1	0
53	K	M	15	8	12.98	14.34	13.92	0.29	0	48	160	8.9	1	6	0
38	E	EC	9	2	5.82	11.03	8.67	1.23	0	7.04878	146	13.4	0	1	0
60	K	EC	5	1	5.21	11.18	9.75	0.49	0	19.898	193	9.4	0	1	0
19	K	M	27	9	4.61	9.57	8.9	0.43	70	20.6977	75	0	1	5	0
72	K	EC	16	2	4.26	8.58	7.82	0.92	0	8.5	138	10.7	0	1	0
64	E	AC	7	0	0.62	17.96	15.76	1.28	80	12.3125	192	9.9	0	1	0
71	E	M	14	7	5.85	5.76	5.17	0.35	10	14.7714	84	10.5	1	3	0
88	K	EC	14	1	6.94	8.03	5.71	1.41	30	4.04965	201	9.8	0	1	0
30	E	EC	8	2	7.73	13.43	11.79	0.79	10	14.9241	192	10.3	0	2	0
95	E	M	36	15	5.5	7.99	7.36	0.42	0	17.5238	81	13.1	1	6	1
23	K	EC	9	1	14.59	8.59	6.53	1.2	230	5.44167	348	8.6	0	2	0
61	K	EC	8	0	6.76	10.77	9.89	0.37	0	26.7297	232	11.4	0	1	0
88	E	EC	16	2	6.59	9.45	8.12	0.88	20	9.22727	183	11	0	2	0
64	K	EC	8	0	24.16	11.56	9.83	0.91	50	10.8022	344	10	0	1	0
80	E	M	15	3	6.39	14.49	11.34	1.44	60	7.875	229	12.2	1	8	0
64	E	EC	10	1	5.61	15.11	12.61	0.98	0	12.8673	198	9.3	0	1	0
25	K	M	18	13	27.34	7.99	6.88	0.73	10	9.42466	88	10.7	1	5	0
40	E	EC	6	0	4.12	12.04	9.96	1.1	0	9.05455	227	10.3	0	1	0
75	E	M	20	5	28.66	27.94	25.26	0.95	0	26.5895	170	10.7	1	1	0
60	K	EC	9	1	13.39	10.96	9.06	1.11	20	8.16216	520	9.1	0	3	0
65	E	M	12	1	0.23	16.45	15.25	1.11	0	13.7387	187	11.9	0	3	0
31	K	EC	10	4	10.9	11.77	11.12	2.11	0	5.27014	114	9.9	0	7	0
37	K	EC	12	5	1.21	8.84	7.72	0.46	80	16.7826	136	12.2	0	11	0
44	E	M	7	0	2.32	7.65	6.82	0.74	0	9.21622	267	9.5	0	1	0
44	K	M	15	9	2.26	11.94	11.67	0.11	10	106.091	103	12.5	1	7	0
56	K	EC	7	0	4.51	8.93	7.58	0.97	0	7.81443	275	9.6	0	2	0
50	E	EC	7	0	9.16	10.64	9.15	0.58	10	15.7759	263	9.5	0	1	0
68	K	M	14	6	3.86	19.13	15.78	1.51	20	10.4503	256	9.2	1	4	0
65	E	EC	10	1	10.12	9.49	7.37	1	0	7.37	165	11	0	2	0
82	K	M	12	2	0.33	11.35	10.69	0.57	0	18.7544	256	9.5	0	4	0
64	E	EC	12	2	4.39	14.23	13.4	1.9	0	7.05263	132	9	0	1	0
75	E	EC	13	1	6.9	10.05	8.79	0.72	60	12.2083	148	10.9	0	1	0
41	K	EC	2	0	1.5	14.9	13.01	0.67	0	19.4179	198	10.6	0	1	0
64	K	EC	16	5	7.48	14.12	13.6	2.1	80	6.47619	267	10.6	0	1	0
83	E	EC	13	2	5.92	7.16	6.26	0.25	0	25.04	141	9.5	0	2	0
63	E	M	6	5	2.31	7.56	6.42	0.99	0	6.48485	194	9.3	0	4	0
63	E	M	24	12	0.05	7.26	6.46	0.58	0	11.1379	172	9.2	1	13	1
63	E	EC	7	1	13.89	16.55	12.28	1.75	90	7.01714	238	11.7	0	1	0
40	K	AC	7	0	5.28	11.61	10.09	0.55	10	18.3455	168	9.8	0	1	0
85	K	M	13	5	7.28	7.63	6.24	0.65	160	9.6	137	10.1	1	2	0
79	K	EC	8	0	3.7	9.71	8.49	0.86	10	9.87209	198	10.6	0	1	0
28	K	M	3	0	0.44	7.13	5.31	1.33	20	3.99248	267	10.5	0	1	0
64	E	EC	11	2	2.21	8.4	7.1	0.54	0	13.1481	112	11.8	0	1	0
74	E	M	7	1	4.24	8.58	6.09	1.56	10	3.90385	194	10.1	0	1	0
58	E	EC	3	0	5.41	9.3	7.44	0.83	0	8.96386	186	9.6	0	1	0
58	K	EC	6	1	1.7	8.74	6.65	1.16	20	5.73276	358	9.2	0	1	0
82	K	M	15	7	1.2	13.15	11.6	0.63	40	18.4127	33	11	0	4	0
62	E	M	10	1	6.04	5.45	3.66	1.23	40	2.97561	152	10.5	1	1	0
67	K	M	8	4	7.56	3.65	2.69	0.59	10	4.55932	59	0	1	1	0
65	E	M	11	3	7.76	11.94	8.98	1.24	140	7.24194	327	9.8	1	4	0
71	E	EC	10	1	30.79	15.4	14.27	0.58	10	24.6034	123	10.6	1	2	0
74	E	EC	10	0	1.2	10.83	8.58	0.9	90	9.53333	394	9.7	0	1	0
64	E	EC	12	1	31.31	3.2	2.39	0.5	20	4.78	184	10.7	0	1	0
39	K	EC	13	7	1.92	4.13	3.21	0.32	100	10.0312	65	10.4	0	4	0
62	E	EC	6	0	5.79	12.41	7.46	2.3	40	3.24348	299	9.4	0	1	0
62	E	EC	12	2	5.99	6.15	5.83	0.45	0	12.9556	150	11	0	1	0
57	K	EC	4	1	1.43	10.12	8.86	0.74	0	11.973	124	10.2	0	1	0
60	K	EC	13	1	6.52	13.49	9.87	2.72	80	3.62868	239	10.7	0	1	0
22	K	M	6	3	0.07	5.74	4.83	0.71	0	6.80282	245	11	0	1	0
68	K	EC	13	0	10.2	9.32	7.69	0.92	40	8.3587	276	9.6	0	1	0
63	K	EC	7	0	6.23	10.97	9.98	0.6	0	16.6333	251	10.9	0	1	0
25	E	M	11	5	0.62	15	13.49	0.82	20	16.4512	179	8.3	1	1	0
66	E	EC	14	3	6.58	16.35	14.84	1.1	0	13.4909	497	10.1	0	1	0
76	K	M	16	1	3.46	9.73	8.54	0.8	0	10.675	151	0	0	3	0
59	K	EC	8	3	8.81	9.3	7.94	0.58	100	13.6897	210	12.2	0	1	0
59	E	EC	11	5	4.11	6.66	6.41	0.5	0	12.82	84	10.7	0	1	0
84	K	M	20	4	28.78	8.39	5.85	1.26	40	4.64286	199	10.5	1	4	0
26	K	EC	4	0	3.77	12.29	9.3	1.94	50	4.79381	411	8.7	0	1	0
74	E	EC	11	0	6.59	4.14	3.73	0.17	20	21.9412	230	8.8	0	3	0
72	E	M	15	6	35.89	6.65	4.69	1.23	60	3.81301	174	10	0	6	0
74	E	EC	11	1	6.44	14.49	12.21	1.16	0	10.5259	187	9.4	0	1	0
74	E	M	14	2	13.41	12.29	10.76	0.62	0	17.3548	177	10.4	1	5	0
73	K	M	11	0	8.23	12.34	10.87	0.6	70	18.1167	214	10.7	0	3	0
73	K	EC	11	0	11.08	14.11	12.04	0.97	0	12.4124	276	10.9	0	1	0
78	K	M	10	2	15.68	11.43	8.21	1.57	150	5.2293	272	12.6	0	2	0
66	E	EC	7	1	10.37	12.32	10.12	1	280	10.12	342	9.4	0	2	0
53	E	EC	11	0	9	19.16	16.28	0.62	0	26.2581	280	10.8	0	1	0
83	E	M	18	6	16.15	16.6	15.53	0.38	0	40.8684	243	9.3	1	6	1
96	K	EC	15	2	11.64	7.12	5.44	0.69	0	7.88406	178	10.6	0	1	0
83	E	M	20	5	8.4	10.94	7.98	1.04	40	7.67308	392	9	1	5	0
58	E	M	9	2	16.72	10.24	7.92	1.2	70	6.6	404	11.3	0	2	0
66	E	M	11	2	0.85	12.51	10.85	0.81	0	13.3951	148	10.9	0	1	0
61	E	EC	5	0	2.78	7.68	5.61	1.4	20	4.00714	177	10.8	0	1	0
38	E	M	7	1	0.12	15.12	13.5	1.2	20	11.25	145	11.5	0	1	0
73	E	EC	11	1	9.35	17.48	14.3	0.91	120	15.7143	469	10	0	1	0
85	K	EC	12	1	3	12.18	9.9	0.8	10	12.375	235	10.6	0	1	0
87	E	M	13	5	5.34	6.38	4.41	0.59	30	7.47458	105	10.2	1	6	0
67	E	M	24	10	3.48	11.32	5.45	0.7	10	7.78571	466	9.2	0	20	0
68	E	EC	6	2	3.71	13.57	11.64	0.97	0	12	142	10.2	0	1	0
85	K	M	34	15	26.02	7.25	5.98	0.67	70	8.92537	77	13.4	1	20	0
73	E	EC	7	0	6.61	7.5	6.44	0.69	0	9.33333	182	10.1	0	1	0
35	K	M	1	0	0.07	9.79	6.87	2.35	10	2.9234	416	9.6	0	1	0
79	K	M	16	2	16.44	15.54	13.32	0.49	0	27.1837	94	13	0	4	0
73	E	EC	12	2	3.26	12.16	9.79	1.2	0	8.15833	263	10.1	0	1	0
73	E	EC	12	3	3.26	9.97	8.23	0.97	90	8.48454	428	10.5	0	2	0
84	K	M	15	4	10.25	4.88	3.35	0.48	20	6.97917	187	9.1	1	2	0
60	E	M	18	3	3.16	20.49	18.68	0.61	0	30.623	255	11.1	1	2	0
80	E	M	33	8	15.04	17.38	14.41	1.92	80	7.50521	177	10.9	1	1	1
62	K	M	14	5	26.86	12.14	10.75	0.84	20	12.7976	290	11.2	1	8	0
73	E	M	19	5	28.39	19.98	16.79	1.37	60	12.2555	133	11.3	1	2	0
87	E	M	12	3	5.78	7.36	6.33	0.6	90	10.55	187	11.9	1	19	0
87	E	M	18	6	7.3	16	13.11	1.83	0	7.16393	114	11.2	1	14	0
41	K	M	22	7	4.85	7.01	6.62	0.12	10	55.1667	245	9.5	1	13	0
58	E	M	34	2	2.2	24.71	22.4	0.98	10	22.8571	92	10.4	0	1	1
34	K	AC	12	0	0.7	27.84	22.78	2.35	90	9.69362	70	11.5	0	1	0
60	E	EC	10	0	0.8	17.9	17.18	4.1	0	4.19024	152	9	0	1	0
40	K	M	22	5	4.4	7.87	6.31	0.6	10	10.5167	50	10	1	8	0
62	K	M	20	4	2.1	15.2	11.87	1.78	40	6.66854	114	11.6	0	7	1
39	E	EC	7	0	3.6	16.45	14.4	0.88	0	16.3636	242	9.6	0	2	0
73	K	M	24	3	6.8	7.15	4.9	1.26	80	3.88889	186	8.5	1	12	1
89	K	M	22	2	2.6	23.59	22.54	0.66	0	34.1515	89	12	1	20	0
59	E	M	20	0	6.8	10.26	8.12	1.03	60	7.8835	425	8.6	1	24	0
94	E	M	18	0	2.2	7.75	6.92	0.44	20	15.7273	314	10.1	1	14	0
85	K	M	17	7	36	14.45	13.14	0.28	20	46.9286	251	9.8	1	28	0
76	K	M	28	4	19.2	11.89	9.96	1.02	40	9.76471	223	10.9	1	3	1
35	K	EC	8	0	19.3	11.06	9.52	0.76	20	12.5263	92	8.8	0	2	0
87	K	M	16	1	8.3	8.82	6.19	1.41	70	4.39007	194	9.6	0	2	0
50	E	EC	9	0	1	10.63	9.33	0.55	0	16.9636	155	9.5	0	1	0
52	E	M	22	1	9.3	7.46	6.05	0.94	30	6.43617	158	9.2	0	2	0
62	E	EC	6	0	10.4	13.21	12.72	0.41	30	31.0244	110	11.1	1	1	0
87	K	M	16	4	9.7	13.19	11.4	0.93	0	12.2581	187	9.4	0	7	0
61	E	M	17	2	1.9	4.75	3.45	0.64	30	5.39062	169	8.9	1	2	0
38	E	M	26	6	12.6	3.81	2.58	0.92	0	2.80435	196	8.8	1	18	0
50	K	M	17	1	23.1	3.77	3.19	0.45	0	7.08889	161	10	1	9	0
86	K	EC	8	0	0.9	13.81	12.16	0.84	10	14.4762	233	8.9	0	1	0
66	K	M	24	1	5.8	11.83	10.88	0.45	0	24.1778	149	11.6	1	3	0
45	K	EC	10	0	6.3	4.26	2.27	1.61	70	1.40994	268	10.5	0	2	0
80	K	M	28	8	19.3	11.53	7.63	2.25	10	3.39111	114	10.1	1	28	1
73	E	EC	9	0	0.6	12.32	10.41	0.98	0	10.6224	278	10.3	1	1	0
38	K	M	16	1	1.7	6.84	4.58	1.64	0	2.79268	131	12.7	1	5	0
85	K	M	14	2	4.4	8.23	5.95	1.49	30	3.99329	225	9.2	0	2	0
75	E	M	18	1	7.6	7.56	5.65	1.04	200	5.43269	147	11.4	0	1	0
69	E	M	17	1	2.4	9.75	7.95	0.89	10	8.93258	125	11.4	1	2	0
45	E	M	15	0	1.19	13.63	12.18	0.84	0	14.5	189	9.1	0	4	0
90	K	M	15	1	1.3	21.65	18.16	1.97	0	9.21827	450	8.7	1	4	0
72	E	EC	8	0	6.6	18.94	17.32	2.21	0	7.8371	184	10.6	0	1	0
75	E	AC	24	1	44.2	33.74	31.21	1.28	80	24.3828	425	10.1	1	12	0
80	K	M	28	10	0.2	10.49	8.72	0.86	50	10.1395	190	9.4	1	2	1
65	E	EC	10	0	0.5	8.22	6.96	0.66	10	10.5455	234	10	0	1	0
68	E	EC	8	0	0.5	11.04	8.6	1.58	80	5.44304	152	10	0	1	0
96	K	M	24	1	3.4	21.26	19.62	4.6	0	4.26522	111	12.2	0	5	0
80	K	M	8	0	0.5	5.22	3.63	1.1	40	3.3	226	9.3	0	3	0
71	E	M	6	0	0.4	9.67	8.46	0.55	40	15.3818	148	10.9	0	2	0
90	K	M	14	8	3.8	11.91	9.86	1.35	0	7.3037	474	8.8	1	27	0
72	E	M	16	1	7.5	8.88	7.85	0.54	30	14.537	345	9.4	0	3	0
30	E	M	9	0	1	17.87	15.58	1.38	10	11.2899	235	9.6	0	1	0
66	E	M	18	4	13.5	15.28	11.86	2.52	10	4.70635	578	8.2	0	7	0
72	E	M	17	5	7.4	8.88	7.85	0.54	30	14.537	345	9.4	0	8	0
75	K	M	18	0	1.5	9.98	8.52	0.86	10	9.90698	199	8.5	0	1	0
84	E	M	16	1	1.7	14.24	12.91	0.61	0	21.1639	137	9.4	0	5	0
81	E	M	22	1	22.5	14.62	13.72	0.28	0	49	131	10.7	1	19	0
54	E	EC	10	0	0.7	18.95	16.52	1.27	0	13.0079	265	9.4	0	1	0
69	E	M	18	1	8.2	9.44	8.92	0.34	0	26.2353	178	11.4	0	2	0
65	E	EC	8	0	1.2	8.22	6.96	0.66	10	10.5455	234	10	0	1	0
72	E	M	18	0	1.5	12.05	10.95	0.57	0	19.2105	264	9.4	0	2	0
69	E	EC	6	0	1.1	10.13	9.07	0.38	10	23.8684	201	9.9	0	1	0
83	K	M	30	8	2	29.87	25.97	2.33	30	11.1459	305	10.9	1	14	0
81	E	M	16	1	17.3	14.62	13.72	0.28	0	49	131	10.7	1	5	0
38	K	EC	12	0	1.2	6.34	5.21	0.65	0	8.01538	287	10.2	0	1	0
43	K	M	9	0	0.7	20.86	19.69	0.87	80	22.6322	361	9.2	0	1	0
69	E	M	16	0	11.4	17.83	15.31	0.71	10	21.5634	201	11.4	0	4	0
54	E	EC	6	0	0.8	8.26	6.45	1.29	40	5	230	9.1	0	1	0
36	K	M	16	1	1.2	13.39	11.43	1.12	80	10.2054	121	10	0	2	0
61	E	EC	6	0	0.7	15.39	13.69	0.65	10	21.0615	126	10.2	0	1	0
60	E	EC	7	0	0.7	10.28	9.03	0.78	10	11.5769	158	10.7	0	1	0
85	E	EC	16	0	0.7	13.72	12.86	0.53	0	24.2642	192	11	0	1	0
18	K	EC	12	0	1	13.36	12.45	0.45	0	27.6667	165	10.2	0	1	0
50	E	EC	11	0	0.7	8.67	7.99	0.32	0	24.9688	68	10	1	7	0
34	E	M	20	1	19.6	18.29	15.35	1.18	90	13.0085	182	11	0	2	0
59	K	M	14	3	6.3	9.83	8.04	1.01	30	7.9604	222	9.3	1	4	0
86	E	M	16	0	4.7	6.96	5.23	0.85	20	6.15294	122	12.5	1	4	0
78	E	EC	9	0	1	9.56	8.67	0.58	0	14.9483	196	10.2	0	3	0
67	E	EC	9	0	1.2	16.2	14.83	0.36	0	41.1944	268	9.6	1	3	0
37	K	EC	7	0	0.7	8.45	7.18	0.75	10	9.57333	163	9.1	0	1	0
40	E	EC	9	0	1.2	9.87	8.45	0.6	0	14.0833	78	11.4	1	5	0
37	K	M	9	0	0.33	2.15	1.57	0.33	30	4.75758	53	10	1	13	0
40	E	M	30	1	11	8.85	7.66	0.49	0	15.6327	88	11.4	1	2	1
59	K	M	28	3	6.7	19.34	18.25	0.32	20	57.0312	590	9.1	1	5	0
60	E	M	10	0	1.11	10.32	7.12	2.02	60	3.52475	239	9.3	0	1	0
25	E	EC	7	0	1.9	12.54	11.36	1.88	0	6.04255	137	9.6	0	1	0
51	E	EC	9	0	0.4	5.53	4.89	0.39	0	12.5385	62	10	1	2	0
33	E	M	26	5	33.1	27.86	20.4	4.62	20	4.41558	443	9.7	1	7	0
52	E	M	33	7	30.8	11.42	9.9	1.5	10	6.6	111	11.5	1	8	1
32	E	M	28	9	24.7	13.14	10.61	1.25	40	8.488	314	9.7	1	30	0
36	E	M	26	8	25.4	7.78	5.85	1.61	180	3.63354	147	11.9	1	20	0
49	E	M	22	6	13	11.05	7.82	0.92	30	8.5	551	11.3	1	34	0
51	E	M	16	2	1.8	7.41	6.38	0.58	100	11	54	10	1	3	0
36	E	M	16	3	2	32.62	28.31	1.92	40	14.7448	854	8.3	1	6	0
80	K	M	12	1	0.7	16.31	15.43	0.45	30	34.2889	227	10.9	1	3	0
63	E	M	16	5	4.8	15.89	14.65	0.83	20	17.6506	224	10.7	1	13	0
29	K	EC	8	0	0.6	8.87	8.17	0.18	0	45.3889	155	10.9	1	1	0
82	K	M	14	1	4.5	15.16	13.18	1.16	0	11.3621	235	10.6	0	6	0
68	K	M	28	9	1.2	11.33	10.11	0.81	10	12.4815	151	9.8	1	3	1
72	K	EC	8	0	10	11.03	10.27	0.61	0	16.8361	138	10.6	0	1	0
39	K	EC	7	0	11.5	20.49	19.03	2.5	60	7.612	178	10.1	0	1	0
65	E	EC	8	0	5.3	12.41	11.24	0.57	0	19.7193	67	11.2	1	1	0
53	K	M	16	0	1.2	12.03	8.09	2.59	30	3.12355	258	8.8	1	7	0
51	E	M	28	11	15	13.42	11.56	0.77	20	15.013	115	11.4	1	5	1
31	E	M	20	1	2.6	8.65	6.81	0.72	80	9.45833	516	9.4	1	7	0
52	E	EC	9	0	7.3	2.19	1.95	0.16	0	12.1875	50	10.5	1	1	0
26	E	EC	5	0	0.33	11.21	9.64	0.64	10	15.0625	158	9.3	0	1	0
53	E	EC	8	0	2.5	5.98	5.21	0.35	10	14.8857	47	10.9	1	2	0
26	E	EC	6	0	0.09	16.54	14.25	1.21	10	11.7769	225	10.3	0	1	0
48	K	EC	10	0	0.4	8.28	7.66	0.52	0	14.7308	86	10.2	0	2	0
73	E	M	16	0	17.8	5.79	5.26	0.32	0	16.4375	216	10.3	1	15	0
34	E	M	14	0	8.7	10.2	7.29	1.14	40	6.39474	386	8.5	1	15	0
49	E	M	27	9	2.3	17.43	16.06	0.83	20	19.3494	202	11	1	45	1
53	E	EC	9	0	2.5	5.98	5.21	0.35	10	14.8857	47	10.9	1	2	0
80	E	M	33	4	32.5	15.5	13.73	1.11	20	12.3694	128	12.7	1	5	1
29	E	EC	5	0	10.7	21.76	18.41	1.94	0	9.48969	303	9.6	0	1	0
63	E	EC	10	0	4.2	5.14	4.39	0.5	0	8.78	123	10.4	0	1	0
21	E	M	16	2	7.8	12.24	11.47	0.25	0	45.88	209	9.4	1	3	0
47	E	EC	2	0	9.8	8.85	7.83	0.64	10	12.2344	106	9.3	1	1	0
76	E	M	18	2	9.8	6.42	5.53	0.5	10	11.06	133	10.2	1	2	0
32	E	EC	6	0	0.05	15.19	12.62	1.36	0	9.27941	202	9.6	0	1	0
56	E	EC	9	0	5.2	6.74	5.66	0.61	0	9.27869	75	10	0	1	0
87	K	M	10	0	0.7	11.43	9.07	1.51	10	6.00662	355	8.9	1	5	0
74	E	M	14	1	0.8	12.43	10.69	1.38	30	7.74638	348	9.2	0	2	0
77	K	M	7	0	0.7	9.96	9.38	0.34	10	27.5882	392	8.8	1	2	0
31	E	EC	6	0	11.1	16.34	14.54	0.9	0	16.1556	193	10.2	0	1	0
75	K	M	28	8	9.4	9.75	8.03	0.85	0	9.44706	27	12.4	1	22	0
52	K	EC	9	0	5.3	9.02	7.19	0.46	30	15.6304	97	10.6	1	1	0
34	E	EC	6	0	0.5	17.02	13.67	1.84	0	7.42935	240	10.1	0	1	0
65	K	M	7	0	0.5	7.46	6.63	0.53	10	12.5094	278	11.2	1	3	0
52	E	EC	9	0	5.3	9.02	7.19	0.46	30	15.6304	97	10.6	1	1	0
58	E	M	8	0	2.6	32.79	24.5	1.62	20	15.1235	168	11.1	1	1	0
23	E	EC	6	0	1.4	9.24	8.11	0.57	10	14.2281	115	10.6	0	1	0
52	K	EC	9	0	0.4	4.47	3.85	0.49	10	7.85714	94	10.7	1	1	0
23	K	EC	5	0	3.4	19.36	16.18	1.62	0	9.98765	250	10.4	1	1	0
45	E	EC	10	0	0.1	13.14	10.6	1.45	10	7.31034	122	9.1	1	1	0
33	K	M	9	0	0.1	14.59	13.63	0.86	10	15.8488	260	9.3	1	9	0
77	K	M	5	0	0.7	9.96	9.38	0.34	10	27.5882	392	8.8	1	5	0
27	E	EC	5	0	4.8	9.17	8.11	0.52	0	15.5962	196	9.8	0	1	0
58	E	EC	11	0	0.3	4.04	3.57	0.24	10	14.875	79	11	0	1	0
51	E	EC	6	0	0.5	7.74	6.55	0.63	60	10.3968	182	10.2	0	1	0
94	E	M	14	0	5	11.4	10.47	0.46	20	22.7609	171	11.2	0	6	0
24	E	EC	5	0	0.26	18.42	15.91	1.27	10	12.5276	219	9.9	0	1	0
47	E	EC	10	0	0.93	14.85	13.39	0.63	10	21.254	113	11	1	1	0
94	E	M	14	4	5	11.4	10.47	0.46	20	22.7609	171	11.2	1	9	0
33	E	EC	5	0	0.4	19.53	15.88	1.81	10	8.77348	367	9.3	0	1	0
54	K	EC	11	0	0.6	5.3	4.58	0.21	0	21.8095	77	9.8	1	1	0
83	E	M	8	0	25.3	18.29	16.66	0.64	10	26.0312	750	11.5	0	2	0
76	E	M	16	1	5.8	7.72	5.92	1.02	0	5.80392	217	10	1	2	0
77	E	M	18	1	2.5	12.37	9.45	1.34	30	7.05224	431	10.1	0	3	0
19	E	M	28	8	17.4	13.94	11.96	1.02	0	11.7255	189	12.3	1	10	1
24	K	EC	6	0	0.02	14.45	12.5	1.14	10	10.9649	304	8.7	0	1	0
52	K	EC	11	0	0.3	9.69	8.66	0.33	0	26.2424	136	9.5	0	1	0
50	E	M	30	9	21.7	8.47	5.19	1.03	40	5.03883	57	10	1	8	1
94	E	M	29	12	5	11.4	10.47	0.46	20	22.7609	171	11.2	1	2	1
45	E	M	22	1	1.8	21.81	20.55	0.46	0	44.6739	59	8.6	1	1	0
29	E	EC	5	0	0.87	18.22	15	1.9	10	7.89474	225	10.1	0	1	0
54	E	EC	11	0	0.5	4.13	3.72	0.24	0	15.5	57	10.4	1	1	0
20	E	M	18	1	1.6	8.11	4.81	2.29	70	2.10044	381	9.7	0	2	0
29	E	EC	5	0	0.82	9.36	7.84	0.66	10	11.8788	127	10.7	0	1	0
63	K	EC	11	0	0.8	7.67	6.41	0.95	0	6.74737	97	10.7	0	1	0
64	K	EC	12	0	5.3	5.04	4.42	0.3	0	14.7333	69	9.5	1	2	0
83	E	M	20	1	2.1	11.56	10.76	0.48	0	22.4167	184	9.6	1	5	0
65	E	M	30	9	1.2	10	8	2	10	4	200	9	1	1	1
26	E	EC	5	0	0.4	15.24	13.03	1.21	20	10.7686	167	12.4	0	1	0
61	E	EC	10	0	0.5	7.53	6.63	0.67	0	9.89552	102	10.6	0	1	0
57	E	M	12	0	25.9	13.53	11.73	1.02	10	11.5	139	10.3	0	1	0
69	E	M	14	1	5.4	10.52	8.74	0.71	30	12.3099	140	11.6	1	2	0
21	E	EC	5	0	0.3	13.83	12.05	0.87	0	13.8506	145	11	0	1	0
46	K	EC	10	0	0.3	5.55	4.77	0.22	0	21.6818	57	12.7	0	1	0
69	E	M	16	1	5.6	7.49	5.65	0.51	100	11.0784	158	10.7	1	2	0
38	K	M	5	0	0.1	7.11	5.87	0.93	0	6.31183	313	9.7	0	1	0
24	E	EC	5	0	0.76	16.02	13.38	1.21	0	11.0579	196	8.4	0	1	0
49	K	EC	9	0	1.2	15.82	13.79	0.54	10	25.537	370	80.2	1	1	0
74	E	M	12	1	15.1	10.2	9.1	0.39	50	23.3333	159	9.6	0	1	0
59	K	M	14	1	1.5	17.38	14.19	2.29	130	6.19651	348	9.8	1	1	0
30	E	EC	4	0	2.3	17.74	16.03	0.65	0	24.6615	183	9.1	0	1	0
48	K	EC	8	0	0.4	5.29	4.8	0.21	10	22.8571	48	10	1	1	0
70	E	M	16	0	0.7	7.15	5.77	0.51	60	11.3137	154	10.5	1	3	0
25	K	EC	5	0	0.97	16.18	12.84	2.4	0	5.35	318	10.6	0	1	0
64	K	EC	8	0	0.3	6.59	6.15	0.17	0	36.1765	106	10.1	1	1	0
52	E	M	3	0	0.2	7	5.5	1	10	5.5	210	10	1	1	0
35	E	EC	5	0	3.4	23.85	19.44	2.54	30	7.65354	174	11.3	0	1	0
61	E	EC	15	0	1.5	11.84	11.14	0.19	0	58.6316	97	9.8	1	1	0
66	K	M	27	10	6.7	10.04	9.23	0.38	0	24.2895	90	10	1	27	1
61	E	M	33	9	1.9	12.65	9.2	2.95	50	3.11864	158	10.7	0	1	1
35	E	M	17	1	3.4	21.92	18.55	1.46	10	12.7055	130	11.1	0	5	0
82	K	M	24	12	2.3	23.64	22.07	0.76	0	29.0395	303	9.1	1	6	1
78	K	EC	9	0	3.6	9.97	9.05	0.44	0	20.5682	166	10.2	0	1	0
65	E	M	15	0	6.8	7.1	5.5	0.75	40	7.33333	217	10.7	1	12	0
32	E	EC	5	0	4.4	19.03	16.99	0.76	10	22.3553	184	9.4	0	1	0
68	E	EC	14	0	0.3	5.65	4.56	0.49	10	9.30612	99	9.8	1	1	0
58	E	EC	14	0	1.4	1.88	1.64	0.13	0	12.6154	67	10	1	1	0
80	K	M	13	0	1.4	15.05	9.7	4.08	60	2.37745	250	10.2	0	3	0
89	K	M	14	1	0.74	8.73	7.1	0.39	10	18.2051	162	10.1	1	3	0
88	K	EC	14	0	10	8.04	7.14	0.51	0	14	124	10.5	1	1	0
80	K	M	13	0	2.7	7.33	5.73	0.87	60	6.58621	200	12.4	1	1	0
39	E	M	14	1	0.8	8.86	7.61	0.45	0	16.9111	125	10.9	0	3	0
81	E	M	14	0	4.3	14.22	11.5	1.57	10	7.32484	224	10	1	1	0
26	K	M	5	0	0.1	10.75	7.95	2.26	50	3.5177	379	9.4	0	1	0
34	E	M	12	0	1.2	5.41	3.12	1.69	130	1.84615	324	9.7	1	5	0
71	K	M	22	2	4	6.09	4.7	0.53	40	8.86792	47	10.5	0	6	0
80	K	M	29	8	11	13.55	12.27	0.61	10	20.1148	147	12.4	1	5	1
29	E	M	15	0	0.4	36.52	29.99	3.77	40	7.95491	419	9.1	1	1	0
57	K	EC	16	0	0.7	8.24	7.28	0.58	0	12.5517	73	10.5	1	1	0
81	E	M	14	1	15.4	10.53	8.94	0.85	0	10.5176	190	10.7	1	4	0
32	E	M	10	0	1.7	9.95	7.15	2.24	10	3.19196	312	9.14	0	1	0
65	E	M	17	0	7.8	25.6	20	1.47	10	13.6054	297	9.8	1	5	0
89	K	M	24	12	10.4	32.23	23.9	1.13	10	21.1504	35	10	0	6	1
32	K	EC	4	0	0.78	13.73	11.22	1.63	10	6.88344	301	10	0	1	0
60	K	EC	14	0	0.4	5.21	4.19	0.59	10	7.10169	143	10.2	1	1	0
71	E	M	12	0	1.7	12.76	10.06	1.91	0	5.26702	205	9.5	0	2	0
29	K	EC	4	0	0.3	11.24	9.72	0.9	30	10.8	170	11.1	0	1	0
53	K	EC	10	0	0.2	2.53	1.8	0.46	10	3.91304	64	11.4	0	1	0
76	K	M	16	1	16.2	8.91	6.21	1.71	60	3.63158	110	10	1	3	0
39	E	EC	4	0	0.2	15.11	13.61	0.95	0	14.3263	208	9.4	0	1	0
39	E	EC	13	0	0.6	4.28	3.64	0.38	0	9.57895	101	9.2	1	1	0
37	K	AC	10	0	2.2	27.15	23.79	1.36	0	17.4926	416	9.4	0	1	0
70	K	M	33	8	4.5	20.61	16.45	2.1	0	7.83333	146	9.7	1	6	1
87	K	M	18	0	5	10.26	9.21	0.53	0	17.3774	225	10	0	3	0
25	E	EC	5	0	0.52	22.5	18.25	2.61	0	6.99234	239	10.2	0	1	0
36	K	EC	14	0	0.4	4.7	4.18	0.28	0	14.9286	41	10.5	1	1	0
41	K	EC	11	0	1.15	4.24	3.64	0.31	10	11.7419	45	11.9	0	1	0
70	E	EC	22	10	1.7	10.86	8.52	1.53	20	5.56863	152	9.5	0	1	1
86	K	M	14	1	6.7	11.58	10.54	0.62	0	17	102	8.1	1	2	0
59	E	M	14	1	6.1	9.5	8.24	0.46	30	17.913	173	10.7	1	4	0
36	K	EC	11	0	0.4	4.7	4.18	0.28	0	14.9286	41	10.5	0	1	0
65	K	M	16	1	1.2	4.48	3.03	1.17	60	2.58974	168	10.3	0	2	0
47	E	M	26	6	0.3	9.81	7.78	1.29	30	6.03101	422	10.6	1	41	0
33	K	EC	5	0	0.31	12.4	10.44	0.9	10	11.6	145	9.9	0	1	0
66	K	EC	16	0	0.7	9.64	7.78	0.87	10	8.94253	132	10.3	1	1	0
68	E	M	26	2	14.2	8.32	7.45	0.41	10	18.1707	66	10.4	1	3	0
56	K	M	22	8	3	9.77	7.94	0.74	150	10.7297	129	10.2	1	55	0
59	E	M	30	0	5.7	7.69	6.52	0.49	40	13.3061	272	11.5	1	1	1
57	K	EC	16	0	5.9	16.11	14.2	1.14	20	12.4561	247	10.1	1	1	0
35	E	EC	4	0	4.1	19.32	16.59	1.35	0	12.2889	240	9.3	0	1	0
62	K	EC	6	0	5.8	6.14	5.4	0.44	0	12.2727	254	8	0	1	0
56	E	M	11	0	0.4	11.32	10.06	0.91	0	11.0549	188	10.4	0	1	0
34	E	EC	5	0	3	15.04	11.82	1.34	0	8.8209	331	9.5	0	1	0
62	E	EC	10	0	0.8	5.28	4.52	0.43	0	10.5116	70	8.7	0	1	0
40	E	EC	5	0	0.22	13.65	11.32	1.76	0	6.43182	259	9.1	0	1	0
70	E	EC	15	0	0.7	6.73	5.8	0.58	10	10	87	10.1	1	1	0
39	E	M	4	0	0.2	7.7	6.7	0.8	10	8.375	190	10	1	1	0
57	E	M	15	1	19	16.29	10.44	4.62	40	2.25974	234	11.4	0	2	0
67	E	M	25	10	27	19.09	18.14	0.21	60	86.381	395	8.3	1	2	0
52	E	EC	5	0	1.4	10.11	8.77	0.75	0	11.6933	121	10.7	0	1	0
57	E	EC	17	0	1.5	4.3	3.79	0.33	0	11.4848	46	10.6	1	1	0
56	K	EC	16	0	14.6	3.26	2.78	0.21	0	13.2381	46	10.5	1	1	0
31	E	EC	4	0	0.1	8.41	7	0.62	0	11.2903	176	10	0	1	0
47	E	EC	18	0	0.5	6.07	4.6	0.95	10	4.84211	140	10.2	1	1	0
65	E	M	20	5	2.5	8.83	7.32	1.37	0	5.34307	229	8.8	1	10	0
38	E	EC	5	0	0.5	8.55	7.14	0.86	0	8.30233	160	9.6	0	1	0
41	K	EC	17	0	0.8	18.78	17.46	0.5	0	34.92	86	11.3	1	1	0
30	E	EC	6	0	0.5	19.29	17.47	0.63	0	27.7302	150	10.6	0	1	0
56	E	EC	15	0	0.8	5.08	4.71	0.27	0	17.4444	101	10.3	1	1	0
94	K	M	20	3	0.3	7.85	5.53	1.42	30	3.89437	45	10	1	4	0
60	E	EC	9	0	2.3	10.72	9.27	0.77	10	12.039	62	10.3	0	1	0
34	E	EC	5	0	0.93	14.32	12.32	1.11	0	11.0991	145	10.7	0	1	0
81	E	AC	20	0	1	7.42	6.37	0.48	110	13.2708	185	9.1	1	2	0
26	E	EC	4	0	0.33	19.79	16.13	1.86	10	8.67204	221	10.9	0	1	0
53	E	EC	9	0	0.4	5.23	4.32	0.72	0	6	80	10.4	0	1	0
36	K	EC	4	0	0.1	12.5	10.49	1.1	0	9.53636	140	9.8	0	1	0
67	E	EC	17	0	0.5	4.93	4.3	0.31	10	13.871	65	9	1	1	0
70	E	M	20	0	1	11.88	10.59	0.47	10	22.5319	163	11.2	1	1	0
67	K	M	16	1	2.8	27.43	19.75	5.8	70	3.40517	433	11.2	0	2	0
70	E	M	18	0	6.6	7.98	5.73	0.9	60	6.36667	176	10.7	1	2	0
35	K	EC	5	0	0.1	11.53	9.6	0.96	0	10	294	9.9	0	1	0
70	E	M	19	6	5.4	15.64	13.98	0.75	0	18.64	167	10.5	1	2	0
21	E	EC	4	0	0.2	24.24	18.65	3.62	20	5.15193	360	9.1	0	1	0
48	E	EC	10	0	0.3	3.24	2.74	0.21	0	13.0476	35	10	1	1	0
63	K	M	16	7	24.4	19.74	18.535	0.55	0	33.7	270	8.3	1	18	1
33	E	EC	9	0	0.3	7.07	5.73	0.81	0	7.07407	92	11.2	0	1	0
31	E	EC	4	0	0.01	13.4	11.26	1.46	0	7.71233	227	10.2	0	1	0
80	K	M	18	0	0.8	9.65	8.7	0.43	0	20.2326	368	8	1	2	0
56	K	M	24	12	9.6	10.2	9.39	0.34	90	27.6176	49	11.4	1	1	1
70	E	M	30	10	4.5	8.53	6.85	0.59	80	11.6102	144	11.2	1	51	1
51	E	M	26	2	18.2	4.32	3.44	0.46	90	7.47826	178	10	1	2	0
24	K	EC	4	0	4	15.19	13.93	0.56	0	24.875	214	10	0	1	0
54	K	EC	9	0	0.4	3.86	3.37	0.21	0	16.0476	41	11.1	1	1	0
57	K	EC	12	0	2.5	7.98	6.74	0.77	10	8.75325	106	11	0	1	0
51	E	M	26	2	16.3	5.81	4.51	0.71	10	6.35211	190	11	1	5	0
74	E	M	29	12	43.4	11.08	9.37	0.69	10	13.5797	257	10.6	1	23	1
27	K	EC	5	0	0.72	11.65	10.1	0.75	0	13.4667	182	9.1	0	1	0
56	E	EC	10	0	0.4	23.05	20.1	1.62	0	12.4074	180	9.8	0	1	0
80	K	M	17	0	1.6	10.65	9.56	0.48	90	19.9167	382	8.5	1	2	0
34	K	EC	5	0	0.6	14.57	13.07	0.76	10	17.1974	301	9.7	0	1	0
57	E	EC	9	0	1	10.67	9.14	0.88	20	10.3864	125	10.6	0	1	0
40	E	EC	5	0	0.2	11.06	9.84	0.7	120	14.0571	117	11	0	1	0
64	E	EC	16	0	0.7	7.95	7.4	0.37	10	20	72	9.6	1	1	0
80	K	M	18	1	4.5	16.93	14.73	1.04	10	14.1635	342	8.8	1	2	0
32		AC	15	5	1.4	9.9	5.6	1.7	10	3.29412	200	9	0	4	0
31	E	EC	8	0	0.5	16.68	12.79	2.44	10	5.2418	292	8.8	0	1	0
59	E	EC	10	0	0.4	5.67	4.75	0.43	0	11.0465	36	11.9	0	1	0
37	K	AC	16	0	18	36.21	29	2.5	20	11.6	124	10.7	0	2	0
63	K	M	26	11	4.5	8.55	5.85	1.34	60	4.36567	212	10.2	1	28	1
67	E	M	20	1	26.2	10.32	8.51	0.79	110	10.7722	259	9.7	1	9	0
42	E	M	28	6	2.8	23.97	20.41	1.48	10	13.7905	286	9.8	1	12	0
25	E	EC	5	0	0.93	18.77	15.68	1.42	0	11.0423	202	10.7	0	1	0
50	E	EC	9	0	2.4	9.47	8.54	0.45	0	18.9778	86	10	0	1	0
76	E	M	20	8	5.7	5.64	4.05	1.07	30	3.78505	116	10	1	15	0
30	K	M	20	1	7.2	24.41	20.79	1.69	0	12.3018	191	9.2	0	1	0
52	E	EC	9	0	0.4	11.26	9.64	0.9	0	10.7111	95	10.1	1	1	0
89	E	M	18	1	22.2	8.58	6.79	1.33	80	5.10526	239	9.6	1	3	0
25	K	EC	4	0	0.39	9.17	7.91	0.63	0	12.5556	151	10.4	0	1	0
56	E	M	22	1	10.8	3.84	3.22	0.48	30	6.70833	655	9.3	1	9	0
40	K	EC	4	0	0.3	13.2	11.5	1.21	20	9.50413	208	9.9	0	1	0
62	K	EC	15	0	0.5	5.09	4.5	0.29	10	15.5172	110	10.4	1	1	0
64	K	M	26	8	0.5	25.9	16.4	3.2	0	5.125	194	10.4	1	59	0
27	E	EC	5	0	0.7	14.14	12.4	1.03	0	12.0388	166	11	0	1	0
62	K	M	20	1	3.3	2.52	2.21	0.18	0	12.2778	68	9.9	1	1	0
21	K	EC	9	0	1.3	4.84	4.19	0.37	10	11.3243	129	12.1	0	1	0
81	E	M	15	2	0.6	8.76	6.98	1.18	0	5.91525	153	10.1	1	3	0
57	E	M	17	4	0.9	4.85	3.97	0.21	0	18.9048	116	11.1	1	5	0
54	E	EC	10	0	2.3	6.64	5.52	0.72	0	7.66667	80	10.7	0	1	0
63	E	M	9	0	0.7	11.5	9.04	1.53	40	5.9085	189	11.1	0	2	0
81	E	M	15	1	0.7	12.76	10.53	1.58	0	6.66456	182	9.9	1	2	0
41	K	M	18	2	24.9	7.03	6.16	0.28	10	22	208	10.2	1	7	0
51	E	EC	6	0	1.6	6.86	5.86	0.52	60	11.2692	128	9	0	1	0
56	E	M	25	9	1.6	7.13	5.19	0.78	0	6.65385	126	10.3	1	5	1
56	E	M	27	14	4.9	3.95	3.39	0.25	20	13.56	102	10.5	1	19	1
51	E	M	26	10	7.7	2.26	1.83	0.28	70	6.53571	68	11	1	10	1
44	K	EC	4	0	0.55	11.01	9.14	1.25	120	7.312	181	10.1	0	1	0
35	E	EC	10	0	1	9.07	7.74	0.78	10	9.92308	81	11.6	1	1	0
32	K	EC	4	0	0.1	16.89	15.09	0.7	10	21.5571	208	10.6	0	1	0
60	K	EC	18	0	1.2	8.6	7.64	0.48	0	15.9167	116	11.1	1	1	0
62	E	EC	17	0	1.8	14.12	12.19	1.11	10	10.982	202	9.2	1	1	0
35	E	EC	7	0	0.26	15.05	12.72	1.32	10	9.63636	235	9	0	1	0
54	E	EC	17	0	6	17.5	14.47	1.85	20	7.82162	462	8.5	1	1	0
24	K	EC	9	0	6.4	17.86	15.55	1.66	0	9.36747	389	8.7	0	1	0
66	E	EC	8	0	10.3	19.55	17.45	0.93	40	18.7634	255	8.9	0	1	0
60	K	EC	9	0	2	13.31	12.53	2.9	10	4.32069	118	10.3	0	2	0
49	K	M	12	0	2.6	14.41	12.64	0.83	0	15.2289	240	11	0	1	0
60	K	M	22	2	4.9	2.86	2.64	0.11	0	24	30	11	0	6	0
62	K	M	24	3	10.1	9.73	9.33	1.5	0	6.22	68	9.9	0	4	0
20	E	EC	5	0	0.25	16.37	12.9	2.02	30	6.38614	196	10.2	0	1	0
63	E	EC	10	0	1.03	16.01	14.69	2.96	10	4.96284	133	9.6	0	1	0
62	K	M	20	7	10.1	9.73	9.33	0.15	10	62.2	68	9.9	1	12	0
26	E	EC	4	0	3.03	20.75	18.3	1.08	0	16.9444	254	10.4	0	1	0
48	E	EC	10	0	1	8.91	8.03	0.51	0	15.7451	93	10.4	0	1	0
89	E	M	20	6	1	7.9	5.53	0.8	20	6.9125	183	10.7	1	22	0
76	E	M	28	2	4.6	4.94	4.01	0.57	30	7.03509	158	11	1	5	0
69	E	M	22	1	1.2	10.93	8.78	0.92	150	9.54348	155	10.8	1	2	0
73	K	M	7	0	3.5	22.19	17.33	4.5	0	3.85111	403	9.3	0	3	0
34	E	EC	4	0	1	22.34	18.66	2.14	10	8.71963	339	8.2	0	1	0
59	K	EC	19	0	0.3	3.15	2.84	0.16	10	17.75	61	9.7	0	1	0
73	K	M	14	1	3.5	22.19	17.33	4.5	0	3.85111	403	9.3	0	3	0
69	E	M	22	1	1.1	12.71	11.29	0.48	0	23.5208	95	11.4	1	2	0
58	K	EC	10	0	11.1	13.33	11.72	0.77	0	15.2208	239	11.1	0	2	0
42	E	EC	10	0	1.5	5.1	4.87	0.93	20	5.23656	157	8.8	0	1	0
62	E	EC	7	0	1	16.77	14.64	1.3	20	11.2615	218	9.5	0	2	0
50	K	EC	7	0	1	10.74	9.21	0.78	180	11.8077	94	12.4	0	1	0
51	E	EC	10	0	0.3	17.01	14.5	0.79	0	18.3544	126	10	0	1	0
59	K	EC	26	1	1.4	8.97	7.19	0.62	180	11.5968	101	11.5	1	8	0
51	E	EC	8	0	2.5	8.49	7.2	0.54	80	13.3333	258	9.7	0	1	1
67	E	M	29	12	7.3	0.99	0.72	0.04	20	18	23	9	1	92	0
33	E	EC	6	0	0.36	17.3	14.45	1.59	10	9.08805	207	9.8	0	1	0
69	K	EC	9	0	1.5	3.59	3	0.43	0	6.97674	61	10.3	0	1	0
74	E	M	12	0	1	15.6	13.55	1.14	30	11.886	265	11	0	2	0
28	K	EC	4	0	0.1	11.79	10.1	1.16	0	8.7069	218	9.9	0	1	0
63	K	EC	10	0	0.5	3.61	3.02	0.36	10	8.38889	98	10.7	0	1	0
75	E	EC	6	0	3.2	8.85	7.63	0.53	10	14.3962	223	9	0	1	0
27	E	EC	4	0	3.7	19.82	17.39	1.51	10	11.5166	268	10.1	0	1	0
58	K	EC	10	0	1.7	17.56	15.68	0.95	0	16.5053	86	10.7	0	1	0
20	E	EC	4	0	0.59	17.42	14.97	1.27	0	11.7874	231	9.1	0	1	0
63	K	EC	5	0	0.4	10.84	8.76	1.25	20	7.008	150	10.2	0	1	0
48	K	EC	10	0	1.2	11.62	10.18	0.77	10	13.2208	141	11	0	1	1
81	E	M	28	9	0.3	4.72	3.39	0.79	80	4.29114	124	9	1	55	0
21	K	EC	4	0	0.65	14.56	12.56	1.26	10	9.96825	161	10.1	0	1	0
63	E	M	20	5	1.9	7.2	6.07	0.62	0	9.79032	52	11.3	1	7	0
34	E	EC	4	0	0.68	7.58	6.42	0.7	10	9.17143	143	9.2	0	1	0
54	E	EC	10	0	0.7	4.46	3.96	0.38	200	10.4211	57	11.5	0	1	0
57	K	EC	10	0	0.5	14.51	13.3	0.59	0	22.5424	139	11.8	0	1	0
71	E	M	29	5	31	10.4	8.65	1.11	60	7.79279	126	11.3	1	58	0
54	K	M	18	1	22.8	1.37	0.92	0.27	10	3.40741	45	11.4	1	4	0
42	E	M	17	1	0.3	13.47	11.6	0.84	10	13.8095	169	10.9	0	5	0
73	K	EC	10	0	1.9	4.65	4.21	0.25	0	16.84	61	10.1	0	1	0
23	E	EC	4	0	0.37	12.13	10.36	0.95	0	10.9053	178	10	0	1	0
51	E	EC	11	0	0.5	9.13	8.27	0.46	0	17.9783	70	10	1	1	0
42	E	M	22	6	1.8	9.67	7.59	0.4	20	18.975	204	9.2	1	15	0
85	E	M	22	1	0.9	12.32	9.06	1.88	0	4.81915	245	9.4	1	5	1
60	E	M	29	9	6.9	17.16	16.47	3	0	5.49	168	9.9	0	8	0
94	K	M	15	0	2.9	6.63	4.63	1.27	70	3.64567	358	9.9	0	2	0
58	E	EC	9	0	0.1	15.18	12.4	1.52	0	8.15789	91	10.4	0	1	0
90	K	M	20	1	11.3	19.47	14.57	2.52	50	5.78175	206	10	1	2	0
35	K	EC	5	0	0.1	12.44	11.31	0.6	0	18.85	202	9.6	0	1	0
23	E	EC	6	0	0.84	18.82	14.91	2.4	10	6.2125	361	8.8	0	2	0
85	E	M	18	1	3.7	8.13	6.73	0.79	0	8.51899	229	8.7	1	2	0
49	K	EC	10	0	0.4	8.99	7.93	0.65	10	12.2	108	12.3	0	1	0
29	E	EC	5	0	0.97	16.67	14.24	1.4	10	10.1714	311	10.4	0	1	0
90	K	M	18	2	10.9	19.47	14.57	2.52	50	5.78175	206	10	1	5	0
83	E	M	14	0	4.8	9.85	8.62	0.63	0	13.6825	144	8.2	0	2	0
41	K	M	22	1	1.1	8.15	6.95	0.43	20	16.1628	114	10.1	1	1	1
73	K	M	30	8	2	8.81	7	1.24	60	5.64516	38	10.2	1	6	1
67	E	M	20	1	15.9	20.6	16.94	1.72	20	9.84884	143	11.3	1	1	0
75	E	M	16	1	2	7.19	6.81	0.33	0	20.6364	357	8.1	0	1	0
79	E	M	18	4	8.4	11.57	9.35	1.17	160	7.99145	216	10.6	1	10	0
51	E	EC	9	0	0.2	5.99	5.18	0.49	0	10.5714	76	107	0	1	0
51	K	M	20	0	46.2	20.71	17.38	1.66	30	10.4699	309	9.4	1	1	0
23	E	EC	4	0	0.1	18.82	14.91	2.4	10	6.2125	361	8.8	0	1	0
50	E	M	7	1	14.25	11.2	9.69	0.79	0	12.2658	206	9.3	1	2	0
46	K	EC	5	1	4.41	14.74	12.28	1.44	0	8.52778	160	12.4	0	1	0
52	E	M	7	4	21.67	15.64	12.73	1.4	20	9.09286	257	9.7	1	10	0
57	E	EC	6	0	6.73	12.21	9.93	1.16	30	8.56034	342	9.6	0	4	0
36	K	M	13	5	4.23	11.83	8.35	1.28	210	6.52344	144	10.2	0	3	0
41	E	EC	3	0	4.88	11.42	9.46	0.99	0	9.55556	214	10.2	0	1	0
26	E	M	19	5	10.66	15.86	14.1	1.1	20	12.8182	498	9.5	1	28	0
66	E	M	15	2	29.44	8.17	7.42	0.47	20	15.7872	189	10.1	1	5	0
71	E	M	13	4	4.02	15.49	13.68	0.92	10	14.8696	220	11.8	0	2	0
79	E	M	11	1	3.72	8.46	5.92	1.54	100	3.84416	181	12.1	0	4	0
82	K	M	27	4	7.55	16.49	14.59	0.87	0	16.7701	356	8.1	1	17	1
88	K	EC	12	2	12.57	7.53	4.96	1.37	10	3.62044	147	10.2	0	1	0
65	E	M	10	3	0.37	3.46	2.34	0.73	30	3.20548	97	9.1	0	2	0
79	K	M	10	1	11.39	7.83	5.74	1.27	170	4.51969	189	10.4	0	4	0
56	K	EC	11	3	6.69	6.93	4.5	1.57	30	2.86624	306	9.5	1	16	0
66	E	EC	12	2	7.21	6.45	5.03	0.75	80	6.70667	222	9.1	0	3	0
82	E	M	20	2	33.16	13.76	12.34	0.43	90	28.6977	289	9.7	0	4	0
46	K	M	5	0	2.85	15.14	13.2	1.16	0	11.3793	174	10.8	0	1	0
71	K	EC	12	2	4.12	13.62	12.02	0.79	90	15.2152	245	10.1	0	1	0
58	K	EC	10	1	13.85	7.08	6.14	0.46	30	13.3478	211	9.5	0	1	0
67	E	M	11	4	0.5	3.01	2.26	0.57	60	3.96491	13	11.6	0	1	0
88	K	M	7	2	0.59	7.4	5.91	0.9	80	6.56667	191	9.1	0	9	0
27	K	EC	14	2	1.54	19.58	18.26	0.61	0	29.9344	215	10.1	0	1	0
58	E	EC	8	2	4.16	11.83	9.9	1.27	0	7.79528	286	10.1	0	2	0
59	K	EC	15	1	5.53	8.47	7.66	0.64	0	11.9688	118	11.6	0	3	0
81	K	EC	16	1	10.17	8.67	7.22	0.76	40	9.5	232	10.1	0	1	0
47	E	M	5	1	0.9	7.03	5.19	1.18	50	4.39831	196	10.8	0	1	0
77	E	EC	13	0	3.8	15.56	13.65	1.13	0	12.0796	423	9.1	0	3	0
72	K	EC	9	1	18.67	12.15	10.15	1	0	10.15	374	9.3	0	1	0
29	K	M	8	2	0.53	7.92	7.35	0.49	40	15	154	11.2	0	3	0
28	E	M	5	1	0.7	9.09	8.41	0.58	20	14.5	238	10.8	0	2	0
71	E	EC	12	2	2.57	15.54	13.56	0.75	0	18.08	287	10.2	0	1	0
66	K	M	14	1	1.39	11.26	10	0.74	0	13.5135	250	9.6	0	2	0
30	E	M	11	5	0.64	10.01	8.57	0.93	0	9.21505	143	9.6	0	2	0
61	E	AC	29	5	27.74	0.61	0.28	0.23	0	1.21739	18	0	1	4	0
50	E	AC	8	2	3.71	9.4	7.37	1.27	70	5.80315	119	9.3	1	5	0
79	E	EC	7	0	2.35	8.29	7.04	0.87	80	8.09195	105	11	0	2	0
74	E	M	15	2	2.13	15.81	13.38	1.66	60	8.06024	329	10.2	0	4	0
59	K	M	18	8	28.59	10.63	9.05	0.92	10	9.83696	396	9.7	1	23	1
37	E	M	13	4	6.42	5.32	4.09	0.37	30	11.0541	72	11.5	0	4	0
78	K	M	25	6	8.01	6.72	5.79	0.5	0	11.58	135	9.9	1	19	0
52	E	EC	4	1	2.31	11.41	10.05	0.54	0	18.6111	135	9.6	0	1	0
59	E	M	22	6	10.13	8.58	7.36	0.46	0	16	61	10.4	1	4	0
88	K	EC	14	2	10.06	10.77	9.01	0.46	0	19.587	249	9.4	0	2	0
49	E	EC	4	0	6.75	14.43	12.1	1.09	0	11.1009	279	10.4	0	1	0
89	E	M	26	5	26.46	23.77	22.15	0.67	0	33.0597	166	9.5	1	31	1
26	E	EC	19	5	2.54	13.08	11.58	0.75	30	15.44	175	10.3	0	2	0
64	E	M	16	6	6.82	6.97	6.21	0.51	0	12.1765	116	10.3	1	5	0
47	E	M	12	5	28.94	9.16	7.59	1.17	30	6.48718	106	10.5	1	7	0
66	E	M	20	7	14.9	16.47	14.21	1	10	14.21	323	10.3	0	4	0
80	K	M	42	11	5.66	24.06	14.73	6.97	70	2.11334	211	10.9	0	1	1
76	E	M	17	6	11.15	8.97	8.42	0.23	70	36.6087	138	10.8	1	9	0
69	E	M	25	3	3.2	11.7	8.65	1.89	140	4.57672	345	8.9	0	2	0
64	E	M	22	14	11.29	10.66	9.41	0.36	0	26.1389	60	0	1	17	0
45	E	EC	3	0	24.03	12.2	8.98	1.96	60	4.58163	115	12.2	0	2	0
59	K	EC	9	1	4.39	10.84	8.66	0.98	0	8.83673	224	9.7	0	2	0
80	K	M	31	8	3.99	14.75	13.35	0.55	0	24.2727	258	12.5	1	1	1
47	K	M	3	0	20.63	3.09	2.09	0.92	20	2.27174	570	9	0	1	0
81	K	M	25	10	0.84	26.89	25.12	1	10	25.12	88	0	1	5	1
58	K	EC	10	3	8.61	11.8	10.22	0.86	0	11.8837	204	10.2	0	3	0
84	K	M	17	4	24.03	12.2	8.98	1.96	60	4.58163	115	12.2	0	3	0
43	E	EC	2	0	6.23	22.92	20.62	0.83	10	24.8434	277	9.6	0	1	0
72	E	AC	32	10	1.11	5.59	2.69	2.15	230	1.25116	590	8.5	0	1	1
69	K	M	11	0	20.71	8.23	6.55	0.91	70	7.1978	402	9.7	1	15	0
79	K	EC	16	1	12.5	16.62	15.46	0.52	30	29.7308	194	8.7	0	5	0
24	E	M	13	3	10.94	7.04	5.67	0.85	140	6.67059	67	9.8	0	1	0
88	E	M	20	5	7.84	4.21	2.88	0.68	70	4.23529	105	11.4	1	3	0
76	K	M	12	2	2.69	14.35	11.03	1.9	20	5.80526	359	10	0	1	0
51	E	EC	7	1	3	19.27	17.61	0.63	80	27.9524	205	9.8	0	1	0
83	E	M	13	5	0.92	15.96	14.61	0.97	0	15.0619	162	10.9	0	7	0
41	K	EC	9	4	4.14	19.02	15.55	1.55	10	10.0323	219	10.5	0	1	0
63	E	EC	6	0	13.91	15.42	13.52	0.55	0	24.5818	198	10.6	0	2	0
69	K	EC	7	1	4.79	6.25	3.98	1.23	320	3.23577	293	9.6	0	1	0
69	K	EC	7	1	4.87	8.95	6.26	1.44	40	4.34722	288	9	0	1	0
70	E	EC	7	0	2.13	2.83	2.14	0.24	10	8.91667	161	9.9	1	7	0
69	K	EC	7	1	3.7	5.05	2.73	1.29	360	2.11628	213	8.9	0	9	0
69	E	EC	7	2	10.08	14.55	12.04	1.07	0	11.2523	282	10	0	2	0
77	E	EC	13	2	16.82	17.12	14.62	0.69	0	21.1884	241	10.8	0	4	0
81	E	M	13	4	28.21	2.96	2.17	0.61	60	3.55738	125	9.9	0	9	0
99	K	EC	16	3	18.47	5.4	4.26	0.6	30	7.1	127	11	0	2	0
81	E	EC	17	6	4.97	6.18	5.44	0.43	0	12.6512	158	10.3	0	3	0
51	E	EC	16	3	7.38	16.94	15.33	0.81	0	18.9259	419	9.8	1	9	0
52	E	EC	6	1	4.92	11.59	9.19	1.43	10	6.42657	219	9.3	0	1	0
77	E	M	13	7	4.78	13.31	11.36	0.66	0	17.2121	173	0	1	24	1
69	E	M	12	3	11.85	9.38	8.22	0.7	0	11.7429	197	9.9	1	3	0
39	E	AC	16	7	16.26	8.08	5.4	1.76	110	3.06818	173	8.1	1	2	0
80	E	EC	9	0	3.28	8.66	7.18	0.91	60	7.89011	287	9.8	0	1	0
40	E	M	0	0	1.16	8.03	6.65	0.67	40	9.92537	247	10.5	0	25	0
43	E	M	31	13	0.26	36.95	32.23	1.85	80	17.4216	135	8.9	0	3	1
54	K	M	6	3	0.61	8.31	7.65	0.6	0	12.75	198	11.2	0	1	0
65	K	EC	13	1	28.63	14.34	13.33	0.57	10	23.386	285	8.9	1	1	0
81	E	M	18	6	8.05	3.08	2.17	0.64	20	3.39062	221	9.6	1	25	0
22	E	M	32	11	3.88	8.62	7.18	0.72	0	9.97222	209	10	1	10	1
58	E	EC	8	0	2.26	18.94	17.13	0.59	0	29.0339	283	11.4	0	1	0
57	E	M	8	5	3.35	10.57	8.9	0.91	0	9.78022	309	9.5	0	5	0
54	E	EC	7	0	1.32	9.62	8.67	0.72	60	12.0417	202	10	0	3	0
63	K	EC	8	0	6.39	8.99	7.71	0.66	0	11.6818	195	9.9	0	1	0
80	K	AC	18	5	13.16	7.38	5.74	0.58	220	9.89655	200	10.1	0	1	0
63	E	EC	4	0	4.24	8.94	7.02	0.54	0	13	235	10.6	0	1	0
64	K	EC	16	1	4.77	14.47	12.05	1.58	0	7.62658	324	10.2	0	1	0
64	E	M	27	12	2.39	8.62	6.1	1.44	250	4.23611	166	9.4	0	7	0
64	K	M	16	1	13.66	12.33	10.08	1.18	210	8.54237	579	9.8	0	2	0
55	K	M	15	1	3.2	16.05	11.49	3.26	10	3.52454	332	10.8	0	15	0
82	E	EC	18	3	19.03	24.82	21.33	1.84	0	11.5924	320	12.1	1	3	0
67	E	EC	8	2	8.83	8.22	7.18	0.4	0	17.95	105	10.3	0	2	0
87	K	EC	15	2	6.82	14.7	13.04	0.61	0	21.377	266	9.9	0	2	0
52	K	M	8	5	0.84	12.08	8.55	2.23	20	3.83408	188	9.6	0	2	0
62	K	M	23	5	27.68	19.3	16.76	1.24	20	13.5161	555	8.7	1	40	0
78	K	M	12	2	4.98	19.97	19.04	0.42	0	45.3333	211	10.2	0	3	0
74	E	M	15	2	1.14	24.98	23.14	1.09	50	21.2294	459	10.1	1	4	0
67	E	EC	8	1	5.86	12.83	11.25	0.61	60	18.4426	284	8.3	0	1	0
68	E	M	11	5	4.75	6.57	5.01	0.47	40	10.6596	147	9.2	0	3	0
59	K	M	16	14	13.49	14.11	13.61	0.2	80	68.05	12	0	1	14	1
65	K	M	14	2	0.58	8.67	2.59	5.38	0	0.481413	367	12.7	0	1	0
85	E	M	27	13	17.38	10.24	9.02	0.76	30	11.8684	182	12.2	1	10	0
28	E	EC	7	2	12.12	7.24	5.32	1.09	0	4.88073	213	9.1	0	1	0
83	K	EC	20	4	4.44	6.25	4.96	0.8	30	6.2	147	10.7	0	1	0
23	K	EC	5	0	1.13	12.73	10.34	1.1	10	9.4	200	9.6	0	1	0
85	E	M	33	11	9.06	3.27	2.7	0.29	0	9.31034	269	10.7	1	16	0
71	E	M	23	6	13.84	10.6	9.84	0.51	0	19.2941	147	8.6	1	5	0
32	E	M	11	3	42.62	6.88	6.07	0.49	10	12.3878	169	9.7	1	18	0
77	E	EC	9	2	3.4	11.88	10.94	0.3	0	36.4667	188	8.8	0	3	0
71	E	EC	18	6	8.68	5.09	3.62	0.75	90	4.82667	56	10.1	0	1	0
70	K	EC	11	3	8.49	13.96	12.1	1.02	10	11.8627	211	10.8	0	1	0
82	K	EC	11	1	8.76	16.2	14.21	0.61	60	23.2951	172	11.5	0	1	0
74	K	M	24	10	1.75	4.21	3.19	0.6	60	5.31667	43	8.6	1	7	1
61	K	M	27	6	15.09	11.41	9.13	1.35	0	6.76296	284	10	1	5	0
60	K	EC	9	0	5.43	13.83	11.45	1.37	0	8.35766	277	9.6	1	1	0
85	E	M	35	11	0.65	8.17	7.32	0.44	30	16.6364	290	10.4	1	1	1
62	E	M	35	11	30.21	14.01	9.75	2.88	20	3.38542	82	0	1	10	1
69	E	M	23	4	18.34	17.58	14.63	1.46	120	10.0205	286	8.2	0	2	0
76	E	EC	17	6	9.63	10.64	9.88	0.46	30	21.4783	233	10	0	9	0
64	E	M	29	8	20.5	16.96	5.38	1.04	20	5.17308	189	10	1	1	1
54	E	M	8	0	5.59	5.63	4.94	0.44	10	11.2273	186	9.2	0	3	0
79	E	M	22	7	9.6	2.5	1.62	0.63	0	2.57143	157	9.9	1	7	0
69	E	EC	10	3	0.8	14.21	13.21	0.39	0	33.8718	168	10.3	0	1	0
57	E	M	18	4	20.8	2.86	2.71	0.11	30	24.6364	121	11.3	1	2	0
49	K	EC	9	2	0.4	14.94	13.21	0.62	20	21.3065	154	10.4	1	2	0
68	K	M	34	9	0.2	8.64	7.09	0.62	0	11.4355	76	10	1	3	1
63	K	M	33	12	1.1	15.91	14.84	0.61	10	24.3279	259	10.1	1	2	1
32	E	EC	9	3	0.5	11.15	10.08	0.57	0	17.6842	74	10.3	0	1	0
53	K	M	27	7	2.6	29.61	23.42	2.03	60	11.5369	121	10.8	1	3	0
45	K	EC	9	2	0.9	5.29	4.72	0.3	10	15.7333	83	12.6	0	1	0
70	E	M	16	7	12.1	15.85	13.42	0.84	130	15.9762	169	10	1	7	0
72	K	M	21	8	16.2	14.49	12.23	1.52	80	8.04605	233	11.5	1	41	1
53	K	M	24	9	2.3	20.21	10.73	5.54	70	1.93682	32	10	1	4	1
59	E	EC	12	3	0.3	11.97	10.32	0.89	40	11.5955	74	10.6	1	1	0
56	E	EC	16	3	2.4	8.33	7.39	0.31	10	23.8387	73	9.8	0	1	0
69	K	M	30	3	3.2	13.73	13.21	0.36	20	36.6944	551	8.7	1	4	1
32	E	M	10	3	4	30.98	26.6	2.57	40	10.3502	256	9.6	0	1	0
58	E	M	27	11	2.6	7.87	7.49	0.1	0	74.9	169	10.4	0	1	0
81	E	M	31	3	2.9	7.16	5.32	1.12	50	4.75	214	10.6	0	5	0
58	E	M	28	6	3	13.2	12.02	0.41	0	29.3171	181	10.4	1	4	0
78	K	M	27	6	1.6	14.35	12.43	1.34	20	9.27612	315	9.7	1	5	0
86	K	M	33	8	3	7.21	5.71	0.86	20	6.63953	127	12	1	1	1
86	E	M	21	2	9.9	16.91	15.22	0.6	70	25.3667	292	8.7	1	4	0
54	E	M	21	11	2.7	4.15	3.73	0.19	40	19.6316	35	9.3	1	1	0
71	E	M	27	8	25.2	7.28	4.9	1.58	240	3.10127	143	9.4	1	15	1
59	E	EC	12	2	0.4	9.33	7.36	0.93	10	7.91398	109	9.8	0	1	0
53	E	EC	10	2	0.4	14.15	13.3	0.24	90	55.4167	90	10	0	1	0
62	K	EC	12	3	0.4	5.19	4.21	0.61	20	6.90164	108	10.7	0	1	0
54	E	EC	7	3	0.4	17.04	15.29	0.63	10	24.2698	124	10.9	0	1	0
86	E	M	16	2	1	16.46	14.89	0.59	10	25.2373	256	9.1	1	3	0
58	E	EC	13	2	0.5	7.93	6.5	0.97	10	6.70103	65	11.5	0	1	0
41	E	EC	8	2	0.9	20.01	16.48	1.63	0	10.1104	208	10.8	1	1	0
58	E	EC	15	4	1.7	4.51	3.89	0.26	10	14.9615	71	10.8	0	3	0
38	K	AC	8	0	1.5	19.75	18.05	1.09	30	16.5596	226	9.1	0	1	0
70	E	M	48	10	24.3	1.98	1.76	0.17	10	10.3529	112	12.3	1	1	1
59	E	EC	12	2	0.2	13.38	11.84	0.61	0	19.4098	90	10	0	1	0
82	K	EC	15	0	3.3	15.3	14.03	0.52	30	26.9808	141	9.8	1	1	0
54	E	M	16	11	3	2.1	1.3	0.51	60	2.54902	55	10.5	1	7	0
58	E	M	46	10	3	5.18	4.9	0.15	0	32.6667	177	9.6	1	20	0
76	E	M	23	4	25.6	46.32	39.59	2.41	60	16.4274	343	10	1	11	0
50	E	EC	15	3	0.9	8.98	7.88	0.69	10	11.4203	163	9.9	0	1	0
86	E	M	21	4	5.4	9.61	8.12	0.68	30	11.9412	248	8.7	1	5	0
39	K	EC	9	2	0.7	6.09	5.49	0.44	0	12.4773	59	10	0	1	0
53	E	M	12	2	0.3	2.76	2.3	0.23	70	10	259	12.6	0	2	0
36	E	M	19	4	45.8	12.98	10.49	1.46	70	7.18493	383	9.2	1	19	0
31	K	EC	3	0	0.2	11.44	10.09	0.67	0	15.0597	319	8.7	0	1	0
63	K	EC	9	2	0.4	13.96	12.34	0.81	0	15.2346	317	8.6	0	1	0
49	E	EC	10	3	4.8	9.55	8.26	0.52	0	15.8846	67	10.6	0	2	0
77	E	M	29	11	5.5	12.14	10.02	1.41	60	7.10638	183	10.3	0	5	1
78	K	M	25	5	6.8	11.26	9.43	1.12	20	8.41964	165	10.7	1	13	0
61	K	EC	11	2	0.8	5.72	5.36	0.21	90	25.5238	70	9.7	0	1	0
49	E	EC	13	2	1.2	7.51	6.48	0.68	10	9.52941	79	9	0	2	0
22	E	EC	8	3	0.3	15.56	13.6	1.18	10	11.5254	159	10.7	0	1	0
19	E	EC	8	2	0.3	8.09	7.34	0.44	10	16.6818	53	10.6	0	1	0
55	E	M	24	6	1.3	5.97	4.95	0.61	20	8.11475	201	11.1	1	12	0
63	E	EC	8	2	0.9	9.01	7.43	0.86	0	8.63953	103	12.1	0	2	0
55	E	EC	13	3	0.5	4.52	3.56	0.36	0	9.88889	79	10.4	0	2	0
53	K	EC	8	2	1	5.24	4.71	0.18	0	26.1667	55	11.1	1	1	0
55	E	AC	15	7	1.5	4.68	3.87	0.6	0	6.45	23	10.8	0	1	0
55	E	M	32	12	2.1	6.7	5.68	0.88	0	6.45455	27	10	1	1	1
20	E	EC	9	2	1.2	8.67	7.61	0.51	10	14.9216	61	9.3	0	3	0
53	K	AC	10	7	2	14.1	12.89	0.44	10	29.2955	29	10	1	4	0
52	E	EC	9	3	0.6	9.34	8.5	0.43	0	19.7674	117	11.2	0	2	0
60	E	M	24	8	5.7	10.16	9.09	0.78	0	11.6538	255	9.2	1	11	0
84	K	M	28	4	0.5	8.38	5.85	1.06	70	5.51887	175	10.2	0	2	0
88	K	M	27	7	1.2	22.08	19.3	1.27	40	15.1969	96	10.63	1	3	1
22	E	EC	9	2	0.8	9.85	8.13	0.88	10	9.23864	91	10.4	0	5	0
52	E	EC	11	3	1	5.26	4.5	0.45	0	10	60	11.5	0	1	0
78	K	M	29	10	2.5	7.34	6.78	0.36	10	18.8333	391	9.1	1	5	1
19	K	EC	7	2	1.9	9.49	7.55	1.45	0	5.2069	613	9.5	1	1	0
39	K	EC	3	0	0.3	19.65	16.7	1.54	10	10.8442	271	9.8	0	1	0
33	K	M	1	0	0	5.24	3.47	1.29	20	2.68992	157	11.3	0	1	0
59	E	EC	13	3	0.4	22.04	18.87	0.89	10	21.2022	169	11.6	0	2	0
30	K	EC	7	0	0.1	13.6	11.49	1.38	0	8.32609	216	10.4	0	3	0
20	E	EC	9	2	7.8	7.89	6.25	0.94	10	6.64894	96	10.9	0	1	0
49	K	EC	11	2	1.4	9.9	8.77	0.64	0	13.7031	211	10.2	0	3	0
19	K	M	11	5	1.2	10.27	8.48	0.96	0	8.83333	665	9.8	1	2	0
19	K	EC	3	0	0.2	14.07	11.56	1.61	10	7.18012	221	11	0	1	0
32	K	M	3	0	0.2	7.16	4.21	2.52	50	1.67063	321	9.9	0	1	0
70	E	M	31	7	4.5	3.13	1.21	1.05	60	1.15238	183	9.8	1	35	0
63	E	M	38	5	7.6	9.99	7.35	1.7	10	4.32353	273	11.3	1	1	0
57	E	M	34	8	21.9	4.44	3.77	0.45	20	8.37778	230	9.9	1	10	1
24	K	EC	3	0	0.2	15.77	13.34	1.34	10	9.95522	305	9.4	0	1	0
18	E	EC	8	2	0.1	8.34	6.86	0.73	40	9.39726	133	10	0	1	0
60	E	AC	17	3	0.4	11.66	10.17	0.58	40	17.5345	116	10	0	10	1
71	E	EC	7	0	5.8	17.67	14.62	1.61	10	9.08075	297	9.9	0	1	0
23	E	EC	5	0	0.2	13.51	11.53	1.08	20	10.6759	197	9.4	0	1	0
47	E	EC	9	2	1	4.97	4.17	0.4	70	10.425	79	9.2	0	4	0
22	E	EC	4	0	1.2	12.01	9.03	1.66	0	5.43976	202	10.1	0	1	0
21	K	EC	8	2	0.9	6.85	5.77	0.41	10	14.0732	173	9.8	0	1	0
34	E	EC	4	0	0.07	13.99	12	1.08	0	11.1111	215	9.7	0	1	0
50	E	EC	9	3	0.2	5.58	4.68	0.74	0	6.32432	56	10	1	3	0
73	E	M	39	10	16	14.55	12.6	1.27	0	9.92126	258	9.4	0	5	0
25	K	EC	3	0	0.1	14.52	12.36	0.95	140	13.0105	254	9.8	0	1	0
66	E	EC	10	2	0.2	4.45	3.95	0.3	0	13.1667	93	9.3	0	2	0
20	K	EC	3	0	0.2	16.86	14.08	1.72	0	8.18605	225	10.1	0	1	0
37	E	EC	7	3	0.3	6.95	6.3	0.42	0	15	65	10.2	0	1	0
57	E	EC	7	0	4.5	23.7	21.75	0.29	0	75	137	8.4	0	1	0
45	E	M	18	3	6.4	18.65	17.51	0.44	50	39.7955	92	10	0	11	0
22	E	EC	3	0	0.04	7.22	5.5	0.9	0	6.11111	150	9.5	0	1	0
47	E	EC	7	2	0.3	6.35	5.02	0.76	140	6.60526	131	9.6	0	1	0
36	E	EC	3	0	0.1	10.44	9.12	0.69	0	13.2174	162	10.1	0	1	0
51	K	EC	11	3	0.3	6.68	5.92	0.38	0	15.5789	66	10.3	0	1	0
22	E	EC	5	0	0.2	17.69	14.87	1.67	0	8.90419	224	8.9	0	1	0
57	K	EC	10	2	1	7.81	6.65	0.66	0	10.0758	76	10.5	0	1	0
60	E	EC	10	2	1.5	8.64	7.95	0.35	0	22.7143	84	8.7	0	1	0
34	K	AC	10	1	6.3	18.52	15.69	1.05	40	14.9429	301	9.2	1	1	0
33	K	AC	25	7	0.2	10.69	9.83	0.25	0	39.32	70	9.6	1	27	1
31	E	EC	3	0	0.1	16.81	13.93	1.46	140	9.5411	207	8.8	0	1	0
60	E	EC	12	2	3.7	10.41	9.09	0.49	0	18.551	81	10.3	1	4	0
20	K	EC	1	0	0.06	14.48	12.68	1.05	0	12.0762	176	10.4	0	1	0
34	K	EC	10	3	26.7	14.79	13.31	0.94	40	14.1596	185	8.7	1	2	0
40	K	EC	5	2	0.6	11.69	9.98	1.25	0	7.984	91	10.7	0	2	0
54	E	M	25	9	8.5	13.133	11.71	0.6	10	19.5167	214	7.7	0	1	1
30	E	EC	5	0	0.2	13.6	11.37	1.32	0	8.61364	225	10.5	0	2	0
57	K	EC	10	2	0.6	7.8	6.28	0.67	10	9.37313	116	11.1	0	2	0
53	E	M	31	8	2	10.3	6.29	3.45	0	1.82319	62	10	1	4	0
64	K	EC	10	2	0.7	4.5	3.78	0.48	10	7.875	79	10.6	0	2	0
26	E	EC	3	0	0.2	17.27	14.64	1.11	0	13.1892	287	8.8	0	2	0
45	K	M	14	2	12.1	20.88	17.72	1.81	20	9.79006	301	10.7	1	1	0
59	E	M	38	10	2.3	0.75	0.35	0.32	50	1.09375	196	10	1	1	0
65	E	M	26	8	10.5	0.78	0.6	0.07	20	8.57143	31	12	1	19	0
46	K	M	3	0	0.4	20.22	17.78	1.24	10	14.3387	289	9.2	0	1	0
66	K	EC	20	2	0.2	5.37	4.67	0.3	0	15.5667	101	9.2	0	2	0
32	K	M	3	6	6.1	9.8	8.52	0.77	10	11.0649	14	11.2	0	3	0
74	E	M	19	5	8	16.22	14.34	0.68	60	21.0882	179	7.9	0	4	0
34	K	M	3	0	0.1	9.87	8.33	1.16	10	7.18103	286	9.1	0	2	0
64	K	M	22	13	10.4	19.79	18.33	0.5	10	36.66	31	10	1	15	0
40	K	EC	5	0	0.3	11.18	8.35	1.61	10	5.18634	198	11.7	0	1	0
74	E	M	27	6	12.8	20.99	18.53	1.14	20	16.2544	160	8.4	1	18	0
69	E	EC	11	2	0.2	9.48	7.7	1.15	160	6.69565	94	10	0	1	0
57	E	M	23	2	3.7	6.57	6.27	0.19	10	33	48	11.2	1	18	1
58	K	M	15	1	0.01	10.33	7.66	1.9	40	4.03158	188	9.9	0	1	0
45	E	EC	5	0	8.3	14.03	12.41	0.79	0	15.7089	188	10.5	0	1	0
79	E	M	13	3	7	11.14	7.83	2.52	110	3.10714	312	8.6	1	21	0
76	E	M	14	3	0.5	9.08	7.14	1.07	90	6.6729	215	10.3	0	1	0
41	K	EC	4	0	0.2	15.79	13.67	1.09	10	12.5413	240	10.8	0	1	0
65	K	EC	12	2	0.4	4.57	3.85	0.24	160	16.0417	71	12.1	0	2	0
34	E	EC	1	0	0.3	21.59	18.4	1.88	10	9.78723	278	9	0	1	0
39	E	EC	8	2	0.8	2.99	2.58	0.24	0	10.75	64	10	0	1	0
22	E	EC	3	0	0.09	10.19	8.39	1.07	10	7.84112	135	9.9	0	1	0
65	E	EC	12	2	0.4	4.84	3.92	0.52	0	7.53846	73	11.1	0	1	0
55	K	EC	14	3	0.2	12.97	11.76	0.95	20	12.3789	431	9.4	0	1	0
26	E	EC	7	0	0.1	9.33	8.28	0.58	10	14.2759	152	9.8	0	2	0
52	E	EC	9	2	0.6	3.55	3.33	0.14	10	23.7857	98	9.8	0	2	0
59	E	M	23	7	14.7	6.55	6.03	0.32	10	18.8438	54	10.4	1	15	0
83	K	M	26	4	0.05	9.12	6.58	1.55	70	4.24516	341	9.2	0	2	1
27	E	EC	5	0	0.3	19.48	15.2	3.04	10	5	213	11	0	1	0
22	K	EC	10	2	1	8.03	7.05	0.53	0	13.3019	63	10	0	1	0
62	K	EC	9	0	7	11.03	9.09	1.02	0	8.91176	254	9.1	0	1	0
44	E	M	14	2	0.2	4.37	2.65	1.25	80	2.12	80	9.6	0	2	0
39	K	M	13	1	1.7	17.86	16.38	0.87	0	18.8276	195	9.2	1	6	0
35	E	EC	7	0	0.2	17.83	15.01	1.01	10	14.8614	245	9.7	0	1	0
39	E	EC	4	2	0.9	9.55	7.92	1.15	10	6.88696	109	10.5	0	1	0
32	K	EC	4	0	0.07	16.11	12.95	1.68	0	7.70833	147	10.2	0	1	0
59	E	EC	9	2	0.4	5.54	4.5	0.76	10	5.92105	68	10.2	0	2	0
39	E	AC	7	0	2.6	9.38	6.51	2.11	40	3.08531	166	9.6	0	1	0
58	E	EC	9	2	3.8	2.95	2.53	0.18	0	14.0556	47	11.5	0	1	0
43	E	EC	6	0	8.3	10.46	9.07	0.77	0	11.7792	190	9.4	0	2	0
38	K	EC	5	0	0.1	12.18	10.72	0.8	0	13.4	193	10	0	1	0
19	K	EC	11	2	0.3	6.49	5.31	0.66	10	8.04545	46	10	0	1	0
24	E	EC	5	0	0.1	14.75	12.4	1.13	0	10.9735	151	11.3	0	2	0
50	K	EC	16	2	0.5	6.19	5.62	0.22	180	25.5455	55	9.9	0	2	0
22	K	M	3	0	0.03	5.47	3.45	1.62	20	2.12963	223	9	0	1	0
20	E	EC	5	0	0.4	12.29	10.02	1.25	0	8.016	183	10.4	0	1	0
54	K	AC	8	1	9.3	16.05	11.97	2.57	30	4.65759	225	9.1	0	4	0
51	K	EC	11	2	0.6	9.3	8.58	0.46	0	18.6522	72	11	0	1	0
24	E	EC	5	0	0.1	20.49	15.1	4.03	20	3.7469	283	10.1	0	1	0
54	E	EC	11	2	0.9	8.48	7.93	0.31	0	25.5806	70	9.3	0	1	0
35	E	EC	5	0	0.9	20.42	16.77	2.23	20	7.52018	193	10.6	0	1	0
60	K	EC	17	2	1.2	4.18	3.6	0.3	0	12	56	9.9	1	4	0
50	E	M	15	7	1.5	5.91	4.58	0.66	70	6.93939	32	11	0	10	0
77	K	EC	14	0	0.3	14.88	11.48	2.17	60	5.29032	178	10.9	0	1	0
60	E	M	30	5	6.5	1.02	0.81	0.17	0	4.76471	120	10.5	1	61	1
65	K	M	24	7	21.9	12.91	12.45	0.2	0	62.25	16	11	1	4	0
22	E	EC	5	0	0.6	10.76	8.29	1.57	0	5.28025	242	9.3	0	1	0
77	K	M	25	4	1	10.99	9.31	0.93	60	10.0108	195	9	0	5	0
76	E	M	19	3	0.1	13.36	12.08	0.72	60	16.7778	195	11.1	0	1	0
23	K	EC	5	0	0.4	17.65	14.67	1.05	0	13.9714	228	10.5	0	1	0
53	E	EC	9	2	1.2	12.86	11.47	0.64	0	17.9219	119	11	0	1	0
26	E	EC	4	0	0.09	14.57	12.15	1.09	180	11.1468	195	8.9	0	1	0
48	K	EC	10	2	0.4	2.69	2.2	0.26	0	8.46154	61	9.4	0	4	0
28	K	M	16	2	4.2	10.25	9.36	0.52	10	18	197	11.1	1	6	0
19	K	EC	4	0	2.1	18.91	17.38	0.8	0	21.725	259	10	0	1	0
55	K	EC	11	2	0.7	4.63	3.91	0.3	20	13.0333	55	9.5	0	1	0
87	E	EC	11	0	12.7	13.74	11.43	1.37	0	8.34307	229	9.9	0	1	0
36	K	EC	5	0	0.6	15.92	12.95	1.78	0	7.27528	311	9.6	1	1	0
58	E	EC	9	2	1	17.93	15.68	1.05	10	14.9333	192	11.2	0	2	0
58	K	M	33	7	14.5	20.14	16.56	1.05	0	15.7714	607	9.6	1	3	1
33	E	EC	3	0	0.1	18.24	14.79	1.89	10	7.8254	221	9.4	0	1	0
63	E	EC	8	2	0.8	29.07	26.51	1.64	10	16.1646	104	10.7	1	1	0
79	K	M	4	1	0.6	7.78	5.73	1.13	80	5.0708	328	8.1	0	3	0
59	E	M	16	4	5.7	10.99	8.85	1.15	40	7.69565	112	9.4	1	12	0
69	K	M	14	3	6.3	13.83	10.95	1.86	10	5.8871	242	10.6	1	9	0
51	K	EC	5	0	0.08	15.24	12.4	1.89	10	6.56085	279	9.9	0	1	0
59	K	EC	12	0	0.3	16.24	14.12	1.19	0	11.8655	393	9.1	0	1	0
55	E	EC	15	2	1	17.56	14.9	0.75	10	19.8667	166	10.4	0	3	0
85	K	M	25	8	5.9	24.92	21.83	2.4	50	9.09583	100	11	1	3	1
21	K	EC	3	0	0.03	9.74	8.08	1.09	10	7.41284	195	12.2	0	1	0
34	E	EC	6	2	0.2	10.4	8.85	0.58	0	15.2586	88	11.5	0	1	0
44	E	EC	5	0	0.1	12.17	9.83	1.47	10	6.68707	181	9.2	0	1	0
56	K	EC	9	2	0.4	6.02	5.09	0.36	80	14.1389	125	8.3	0	1	0
79	E	M	12	4	4	8.87	6.56	1.78	20	3.68539	250	8.7	1	8	1
42	E	EC	5	0	0.1	12.96	10.38	1.42	10	7.30986	155	10.9	0	2	0
41	E	EC	7	2	0.2	5.52	4.44	0.62	20	7.16129	72	10.4	0	2	0
48	K	M	22	6	2.3	2.02	1.44	0.34	90	4.23529	63	8.5	0	2	0
53	E	M	22	5	2.3	6.34	5.63	0.28	30	20.1071	118	11.1	1	11	1
51	E	M	18	3	0.6	14.57	12.7	1.22	10	10.4098	217	11.2	1	1	0
37	E	EC	5	0	0.4	19.86	17.36	1.35	0	12.8593	369	8.6	0	1	0
62	k	EC	9	2	5.4	6.53	5.35	0.64	0	8.35938	71	11.2	0	1	0
60	k	M	32	13	4.5	9.1	8.51	0.36	30	23.6389	19	11	1	22	0
19	E	EC	2	0	11.5	22.65	20.68	1.08	30	19.1481	515	8.5	0	1	0
21	E	M	27	6	0.06	9.67	7.17	1.13	150	6.34513	160	11	1	21	1
34	K	EC	2	0	0.04	16.61	13.79	1.63	10	8.46012	272	9.5	0	2	0
38	K	EC	7	2	0.2	9.6	8.04	1.1	0	7.30909	97	11.6	0	2	0
26	K	M	27	7	0.5	11.91	8.81	2.03	20	4.3399	259	10.3	1	14	1
43	K	EC	3	0	2.7	18.25	16.88	0.76	0	22.2105	317	8.8	0	2	0
30	E	EC	5	0	0.2	14.08	11.93	1.33	90	8.96992	172	10.3	0	1	0
78	K	M	34	11	13	8.94	8.43	0.3	10	28.1	229	9.1	1	7	1
55	K	EC	10	2	0.5	3.76	2.81	0.55	0	5.10909	39	10.4	0	2	0
49	E	EC	5	0	0.9	11.55	9.91	0.86	10	11.5233	314	8.8	0	1	0
19	E	EC	3	0	0.2	14.46	11.97	1.06	80	11.2925	132	10.8	0	1	0
36	K	M	5	0	0.1	15.49	9.35	5.03	50	1.85885	283	10.9	0	1	0
37	K	EC	5	0	0.1	15.16	12.99	1.43	10	9.08392	252	9.7	1	2	0
96	E	M	36	6	0.6	6	3.65	0.49	90	7.44898	366	9.9	1	10	0
62	K	EC	14	2	0.3	11.4	9.77	0.63	0	15.5079	79	10	0	52	0
19	K	EC	5	0	0.1	15.25	12.93	1.45	10	8.91724	243	9.6	0	1	0
60	E	EC	12	2	0.3	7.07	6.06	0.5	0	12.12	102	9.5	0	1	0
24	E	EC	5	0	0.1	12.53	10.99	0.94	10	11.6915	175	11.2	0	1	0
49	E	EC	10	2	1	18.36	16.38	0.94	20	17.4255	105	10	0	1	0
44	E	M	32	8	1.9	16.06	11.85	2.63	150	4.5057	396	9.1	1	8	0
60	K	M	23	7	4.5	3.23	2.6	0.38	30	6.84211	52	10	1	50	1
30	E	EC	5	0	0.09	17.51	14.57	1.61	10	9.04969	161	10.6	0	1	0
48	E	EC	10	2	0.6	9.81	8.65	0.58	0	14.9138	92	9	0	2	0
27	K	M	23	8	1.4	0.93	0.44	0.34	10	1.29412	34	9.1	1	10	0
51	K	EC	5	0	0.9	8.72	7.32	0.82	20	8.92683	141	9.2	0	1	0
75	K	EC	7	0	2	20.9	18.71	0.77	10	24.2987	214	9.9	0	1	0
36	K	EC	5	0	1.2	10.33	9.11	0.65	80	14.0154	170	11.2	0	1	0
55	K	M	36	10	6.6	37.36	35.41	0.73	20	48.5068	187	9.2	1	1	1
39	E	EC	7	0	0.5	14.74	12.57	1.12	0	11.2232	249	9.5	0	1	0
87	K	M	18	2	0.4	19.58	17.4	0.81	10	21.4815	311	10.1	1	18	1
67	E	EC	14	2	0.3	5.48	4.4	0.43	0	10.2326	89	10.9	0	1	0
73	E	M	44	9	4.2	20.05	17.3	2.21	40	7.82805	142	10	0	1	0
27	K	EC	3	0	0.08	16.12	13.18	2.06	0	6.39806	214	9.1	0	1	0
53	E	EC	9	2	0.2	12.31	10.57	1.13	10	9.35398	93	11.3	0	1	0
45	E	EC	7	0	0.4	17.1	14.43	1.25	10	11.544	189	10.8	0	1	0
44	E	M	22	4	19.4	11.22	8.9	1.16	30	7.67241	300	9.2	1	3	0
57	E	EC	10	2	0.9	7.79	6.77	0.63	90	10.746	66	11.4	0	1	0
26	E	EC	3	0	0.6	23.05	19.16	2.01	10	9.53234	290	9	0	3	0
53	E	EC	7	0	0.7	12.91	11.07	1.22	0	9.07377	214	9.6	0	1	0
89	E	AC	11	1	0.2	5.75	4.46	0.82	20	5.43902	222	10.7	0	2	0
70	E	M	20	2	27.9	6.19	4.29	1.3	40	3.3	167	9.3	1	20	0
58	K	M	13	2	51.5	36.91	29.63	4.53	40	6.54084	467	10.1	0	1	0
43	K	M	23	2	0.4	4.7	4.15	0.14	40	29.6429	48	11	0	1	0
55	E	EC	7	5	0.2	6.51	5.27	0.9	20	5.85556	122	11.7	0	1	0
55	E	M	35	12	7.7	15.29	11.02	2.95	220	3.73559	149	11.2	1	7	1
54	K	M	36	8	2.2	9.91	8.24	0.42	30	19.619	236	11.1	0	3	0
66	K	M	31	7	2.9	7.39	5.58	0.77	140	7.24675	117	9.7	1	3	1
30	E	EC	5	0	0.2	22.7	19.54	1.6	20	12.2125	262	9.3	0	1	0
32	E	EC	7	2	0.4	22.8	19.59	1.75	0	11.1943	389	10.5	0	1	0
41	E	EC	5	0	1	17.84	13.8	2.23	0	6.18834	145	10.6	0	1	0
58	E	EC	10	2	0.9	12.59	11.1	0.71	0	15.6338	87	10.9	0	2	0
27	K	M	26	8	9.3	10.36	7.75	1.43	70	5.41958	103	10.4	0	3	0
63	E	EC	11	2	1.1	6.14	5.12	0.46	10	11.1304	97	9.2	0	1	0
74	E	M	20	4	1.4	13.15	11.36	0.56	10	20.2857	161	9.2	0	4	0
86	K	M	31	3	0.6	7.99	6.24	0.92	50	6.78261	360	8.7	1	15	1
22	E	EC	4	0	0.2	18.81	16.83	0.79	120	21.3038	264	9.2	0	1	0
43	K	EC	9	2	0.5	19.47	19	0.33	10	57.5758	58	11.1	0	2	0
67	E	M	23	5	7.1	7.67	5.73	0.39	410	14.6923	219	9.1	0	5	0
87	E	M	29	7	2.1	5.19	3.87	0.9	160	4.3	57	11	0	2	0
24	E	EC	5	0	0.8	27.74	23.45	2.17	10	10.8065	341	9.3	0	1	0
60	E	EC	12	2	0.9	8.74	7.44	0.56	10	13.2857	64	9.5	0	1	0
53	K	EC	7	0	3.5	11.23	10.54	0.52	0	20.2692	411	8.8	0	1	0
38	E	EC	5	0	0.07	16.28	13.06	1.76	10	7.42045	212	11.1	0	2	0
28	E	EC	9	2	0.2	4.42	3.9	0.32	0	12.1875	43	10.6	0	2	0
87	E	M	29	5	19.1	5.47	4.42	0.7	100	6.31429	45	9.7	0	7	0
25	E	EC	5	0	0.08	16.92	14.24	1.11	0	12.8288	160	11.9	0	1	0
51	E	EC	10	2	0.2	6.53	5.49	0.86	10	6.38372	52	9.4	0	2	0
56	E	M	22	7	0.3	16.72	15.21	0.54	30	28.1667	233	9.4	0	1	0
24	E	EC	6	0	1.9	12.87	10.66	1.26	0	8.46032	199	9.3	0	1	0
63	E	EC	11	2	2.6	9.36	7.84	0.98	140	8	128	9.9	0	1	0
71	K	EC	10	0	2.5	22.78	19.38	1.71	0	11.3333	251	10.4	0	1	0
54	K	EC	9	0	5.9	11.97	10.49	0.61	0	17.1967	217	8.5	0	1	0
84	K	M	18	3	0.3	6.71	5.26	0.81	30	6.49383	145	9.7	0	6	0
51	E	M	10	8	2.5	9.22	7.82	0.68	10	11.5	39	10.5	1	25	0
76	E	M	37	9	1.3	12.79	10.86	0.76	10	14.2895	177	11.1	1	2	0
44	E	M	27	10	0.5	6.85	4.51	1.07	100	4.21495	66	10.2	0	9	1
30	K	M	3	0	0.1	7.89	3.43	3.47	30	0.988473	268	10.3	0	1	0
70	E	M	38	14	1.2	14.97	12.7	0.85	10	14.9412	73	12.9	0	2	0
87	E	M	29	6	5.1	6.09	4.27	1.13	60	3.77876	82	10.8	1	5	1
34	K	EC	6	0	0.5	18.28	13.82	3.06	20	4.51634	253	9.3	0	1	0
38	E	EC	8	2	0.7	9.74	8.37	0.93	0	9	158	11.5	0	2	0
64	E	M	18	6	20	17.58	14.74	1.79	10	8.23464	664	8.1	1	48	1
39	K	EC	5	0	0.9	25.21	21.05	2.2	110	9.56818	358	10.9	0	1	0
36	E	EC	9	2	2.3	5.99	5.25	0.52	0	10.0962	47	12.1	0	1	0
18	K	AC	6	2	0.6	7.91	5.22	1.73	60	3.01734	221	8.2	0	1	0
25	E	EC	5	0	0.2	12.65	11.07	0.64	0	17.2969	192	9.3	0	1	0
59	E	EC	13	2	0.5	5.25	3.86	0.79	0	4.88608	73	9.4	1	2	0
44	K	EC	5	0	0.06	5.71	4.77	0.6	10	7.95	189	8.8	0	1	0
46	E	EC	18	2	0.4	7.47	6.38	0.58	20	11	97	10.5	0	3	0
51	K	EC	5	0	0.3	14.87	12.55	1.42	10	8.83803	171	11	0	1	0
57	E	EC	8	2	0.3	7.78	5.93	0.81	10	7.32099	96	10.5	0	2	0
46	E	M	18	12	2	7.46	6.66	0.44	10	15.1364	38	11	0	3	0
37	K	EC	3	0	0.4	20.44	17.21	1.69	110	10.1834	258	10.4	0	1	0
60	K	EC	10	2	0.7	5.61	5.23	0.23	0	22.7391	85	9.9	0	2	0
62	K	M	19	6	4.5	4.49	3.53	0.31	20	11.3871	188	8.6	0	15	0
40	E	EC	3	0	0.2	16.08	13.64	1.13	10	12.0708	203	9.3	0	1	0
31	K	EC	7	2	0.3	8.07	6.64	0.58	10	11.4483	67	8.9	0	3	0
67	E	M	32	7	9.1	7.29	5.58	0.37	80	15.0811	118	9	1	17	1
52	E	EC	7	0	0.1	16.71	13.92	1.63	10	8.53988	160	10.6	0	1	0
59	E	EC	10	2	2.8	5.75	4.82	0.46	100	10.4783	120	9.7	0	1	0
66	E	M	34	11	5.2	15.51	12.27	1.44	0	8.52083	190	10.6	1	1	1
27	E	EC	5	0	0.1	19.63	15.84	2.05	10	7.72683	194	8.8	0	1	0
41	E	EC	7	2	0.6	3.35	2.88	0.3	10	9.6	46	11.4	0	1	0
63	E	M	14	6	5.8	9.8	8.32	0.76	10	10.9474	132	11.3	1	3	0
60	E	M	24	8	1.2	5.06	4.38	0.49	10	8.93878	256	8	0	3	1
79	E	EC	15	4	3.3	21.23	19.54	0.42	10	46.5238	145	10.6	0	1	0
31	K	M	16	5	2	8.4	6.69	0.76	20	8.80263	164	9	1	4	0
